# Supplementary material for: Tertiary lymphoid structures critical for prognosis in endometrial cancer patients
Source: Nat Commun. 2022 Mar 16;13:1373. doi: 10.1038/s41467-022-29040-x (PMC8927106; doi:10.1038/s41467-022-29040-x)
Supplement: Supplementary file 5 — Supplementary Dataset 1 [file 41467_2022_29040_MOESM5_ESM.xlsx]

## Sheet: Table S1.
Gene	p_val	avg_log2FC	pct.1	pct.2	p_val_adj	cluster
SSR4	1.60311e-195	4.09442	0.951	0.277	4.04946e-191	Plasmablast
IGJ	9.45343e-141	3.44268	0.978	0.794	2.38794e-136	Plasmablast
IGHGP	1.20315e-137	4.92204	0.889	0.412	3.03915e-133	Plasmablast
PRDM1	3.31309e-134	2.85442	0.898	0.363	8.36887e-130	Plasmablast
IGHG2	6.12868e-128	4.42234	0.893	0.477	1.5481e-123	Plasmablast
IGHG3	1.7989e-123	4.38141	0.891	0.52	4.54402e-119	Plasmablast
IGHG1	6.78283e-118	4.22793	0.931	0.618	1.71334e-113	Plasmablast
IGHG4	3.49048e-111	4.38469	0.844	0.5	8.81695e-107	Plasmablast
XBP1	1.65057e-100	3.48312	0.54	0.071	4.16933e-96	Plasmablast
PDIA4	5.82867e-93	2.38302	0.664	0.156	1.47232e-88	Plasmablast
HERPUD1	1.3663e-89	1.82407	0.896	0.48	3.45127e-85	Plasmablast
PIM2	5.80039e-86	1.50919	0.967	0.749	1.46518e-81	Plasmablast
DMWD	1.21338e-85	0.792943	0.396	0.022	3.06501e-81	Plasmablast
FAM46C	5.26375e-85	2.18835	0.798	0.349	1.32962e-80	Plasmablast
MZB1	2.40796e-83	3.4742	0.429	0.043	6.08252e-79	Plasmablast
SPCS3	1.15076e-77	2.43582	0.613	0.166	2.90683e-73	Plasmablast
IGKC	1.299e-75	2.84474	0.982	0.914	3.28128e-71	Plasmablast
SSR3	5.77828e-73	2.88969	0.518	0.115	1.45959e-68	Plasmablast
SPCS2	1.44462e-68	2.46513	0.493	0.102	3.6491e-64	Plasmablast
TMED2	2.91231e-67	1.98204	0.649	0.225	7.35649e-63	Plasmablast
COPG1	2.84923e-62	1.58892	0.667	0.234	7.19717e-58	Plasmablast
HSP90AA1	2.02837e-61	2.0216	0.751	0.359	5.12366e-57	Plasmablast
STT3A	4.09942e-60	1.71538	0.624	0.22	1.03551e-55	Plasmablast
LINC00152	3.64421e-59	2.66117	0.467	0.111	9.20527e-55	Plasmablast
CPEB4	2.03131e-56	2.30243	0.449	0.102	5.13109e-52	Plasmablast
ANKRD28	1.63038e-55	2.88677	0.484	0.139	4.11834e-51	Plasmablast
DNAJC3	2.14148e-55	1.78451	0.716	0.345	5.40937e-51	Plasmablast
IGLC7	3.64405e-54	1.90589	0.367	0.062	9.20487e-50	Plasmablast
HIST1H2BG	1.46205e-53	3.61511	0.424	0.102	3.69315e-49	Plasmablast
MIR4435.1HG	4.62963e-53	2.13635	0.422	0.094	1.16944e-48	Plasmablast
HSP90AA2P	1.91065e-52	1.86567	0.5	0.144	4.82629e-48	Plasmablast
SEL1L	3.81907e-52	2.59531	0.464	0.128	9.64698e-48	Plasmablast
SELK	6.19609e-51	2.11873	0.409	0.088	1.56513e-46	Plasmablast
SPCS2P4	5.2574e-50	2.17537	0.336	0.051	1.32802e-45	Plasmablast
RP11.727F15.9	7.26586e-50	1.58193	0.498	0.16	1.83536e-45	Plasmablast
SDF2L1	6.58749e-48	2.69516	0.284	0.034	1.664e-43	Plasmablast
HSP90B1	4.78348e-46	2.58887	0.418	0.112	1.20831e-41	Plasmablast
HSP90AA6P	3.37054e-44	1.81219	0.396	0.1	8.514e-40	Plasmablast
SDC1	7.68703e-43	2.95999	0.289	0.047	1.94174e-38	Plasmablast
HSPB1	1.4416e-42	2.04094	0.469	0.157	3.64147e-38	Plasmablast
INSR	2.34426e-41	2.81062	0.542	0.25	5.92161e-37	Plasmablast
HSPA1B	3.38974e-41	1.30802	0.949	0.834	8.56249e-37	Plasmablast
SEC11C	1.02161e-40	2.57135	0.276	0.043	2.58058e-36	Plasmablast
SEC61G	2.91354e-39	1.47582	0.42	0.127	7.3596e-35	Plasmablast
CH507.513H4.3	9.87563e-39	1.21877	0.68	0.344	2.49458e-34	Plasmablast
HSPA5	2.76991e-38	2.31301	0.391	0.116	6.99679e-34	Plasmablast
CH507.513H4.6	3.84326e-38	1.21532	0.678	0.345	9.70808e-34	Plasmablast
FBXW7	1.77122e-37	1.66125	0.44	0.147	4.47409e-33	Plasmablast
CH507.513H4.4	2.26678e-37	1.17331	0.673	0.346	5.72588e-33	Plasmablast
RPN1	4.44793e-37	1.30727	0.429	0.137	1.12355e-32	Plasmablast
CH507.513H4.5	4.62392e-37	1.16018	0.676	0.344	1.168e-32	Plasmablast
HSPB1P1	1.49224e-35	1.28451	0.333	0.082	3.76941e-31	Plasmablast
SRPRB	1.56978e-35	1.44877	0.498	0.191	3.96526e-31	Plasmablast
SEC61A1	6.78789e-35	1.83851	0.276	0.053	1.71462e-30	Plasmablast
HIST2H4A	1.57021e-34	2.0357	0.402	0.136	3.96636e-30	Plasmablast
CD38	1.41161e-33	1.77551	0.282	0.059	3.56572e-29	Plasmablast
IFI6	1.43348e-33	0.853943	0.942	0.81	3.62097e-29	Plasmablast
CASP10	3.1612e-33	1.96973	0.313	0.079	7.98519e-29	Plasmablast
ERN1	4.18364e-33	2.49238	0.271	0.059	1.05679e-28	Plasmablast
UBC	1.9193e-32	1.41002	0.518	0.221	4.84816e-28	Plasmablast
TMEM258	2.11327e-32	2.08436	0.311	0.081	5.33811e-28	Plasmablast
IGLC2	5.31816e-32	3.05296	0.853	0.731	1.34337e-27	Plasmablast
HSPA1A	5.77021e-32	1.79246	0.404	0.142	1.45755e-27	Plasmablast
ELL2	6.54317e-32	1.99904	0.291	0.07	1.65281e-27	Plasmablast
ARRDC3	7.29541e-32	1.20621	0.709	0.444	1.84282e-27	Plasmablast
HIST2H4B	8.39978e-32	2.01436	0.413	0.157	2.12178e-27	Plasmablast
FOS	6.59802e-31	1.80141	0.371	0.122	1.66666e-26	Plasmablast
HSPA8	1.28843e-30	2.26986	0.444	0.187	3.25457e-26	Plasmablast
CLHC1	1.55175e-30	0.288504	0.311	0.082	3.91971e-26	Plasmablast
NEAT1	3.34214e-29	1.18764	0.718	0.45	8.44223e-25	Plasmablast
SNORD14E	5.21156e-28	2.59399	0.316	0.101	1.31644e-23	Plasmablast
IGLC3	6.09669e-28	3.07578	0.838	0.687	1.54002e-23	Plasmablast
SEC22B	8.33535e-28	0.956785	0.662	0.372	2.10551e-23	Plasmablast
CH17.385C13.2	9.73762e-28	0.985513	0.618	0.328	2.45972e-23	Plasmablast
JUN	1.91814e-27	1.69195	0.438	0.192	4.84522e-23	Plasmablast
SH3KBP1	2.42124e-27	0.454174	0.869	0.58	6.11606e-23	Plasmablast
RHOB	1.62542e-26	1.48231	0.411	0.169	4.1058e-22	Plasmablast
FTL	1.75898e-26	1.15179	0.564	0.286	4.44319e-22	Plasmablast
CALR	2.53062e-26	0.664326	0.922	0.79	6.39234e-22	Plasmablast
GOLIM4	4.93258e-26	1.05185	0.511	0.236	1.24597e-21	Plasmablast
IGKV4.1	7.29764e-25	2.14364	0.333	0.123	1.84338e-20	Plasmablast
LMAN2	1.36935e-24	1.54326	0.287	0.088	3.45898e-20	Plasmablast
RAB30	2.18964e-24	1.2843	0.353	0.126	5.53103e-20	Plasmablast
IGHA2	1.0296e-23	2.6493	0.427	0.209	2.60078e-19	Plasmablast
IGHA1	2.8597e-23	2.64641	0.664	0.464	7.22361e-19	Plasmablast
HSPH1	2.81993e-22	1.50242	0.48	0.251	7.12314e-18	Plasmablast
UBBP4	4.09643e-22	1.03943	0.267	0.084	1.03476e-17	Plasmablast
RPL36AP45	1.01957e-21	0.700753	0.298	0.101	2.57542e-17	Plasmablast
DNAJB1	1.7624e-21	1.13303	0.407	0.18	4.45182e-17	Plasmablast
LMAN1	8.65495e-21	1.52602	0.264	0.088	2.18624e-16	Plasmablast
CYBA	8.77938e-20	1.43186	0.316	0.127	2.21767e-15	Plasmablast
RPL36AL	1.58737e-19	1.3822	0.349	0.152	4.0097e-15	Plasmablast
RPL36AP21	3.48327e-19	0.584742	0.273	0.098	8.79874e-15	Plasmablast
UBB	8.55679e-19	1.57592	0.264	0.097	2.16145e-14	Plasmablast
MDM2	1.28495e-18	1.27332	0.447	0.236	3.24579e-14	Plasmablast
SSR1	2.08296e-18	1.40647	0.362	0.17	5.26155e-14	Plasmablast
SLC35F2	8.18212e-18	1.09921	0.376	0.174	2.0668e-13	Plasmablast
FUT8	6.94019e-17	0.956059	0.256	0.091	1.75309e-12	Plasmablast
TP53INP1	9.67556e-17	1.19032	0.284	0.115	2.44405e-12	Plasmablast
YWHAE	1.23717e-16	0.706826	0.7	0.502	3.12509e-12	Plasmablast
SERP1	3.67372e-16	1.22766	0.302	0.131	9.27982e-12	Plasmablast
SERF2	4.47555e-16	0.929646	0.484	0.278	1.13052e-11	Plasmablast
RP1.72A23.3	4.6429e-15	0.587888	0.351	0.173	1.1728e-10	Plasmablast
PSMG3	6.62238e-15	0.820703	0.442	0.249	1.67281e-10	Plasmablast
CHP1	1.06016e-14	0.810194	0.609	0.415	2.67796e-10	Plasmablast
PTGES3	1.10842e-14	0.924637	0.464	0.269	2.79988e-10	Plasmablast
C16orf54	1.99415e-14	0.580898	0.776	0.584	5.03723e-10	Plasmablast
B2M	2.29344e-14	0.479841	0.876	0.708	5.79324e-10	Plasmablast
RNF122	2.73904e-14	0.530055	0.751	0.546	6.91882e-10	Plasmablast
MORF4L2	3.56336e-14	0.872552	0.46	0.27	9.00105e-10	Plasmablast
COL6A3	3.89991e-14	0.364455	0.82	0.655	9.85118e-10	Plasmablast
MT.RNR1	4.54953e-14	0.60455	0.733	0.534	1.14921e-09	Plasmablast
TRAM1	1.57748e-13	0.998376	0.307	0.146	3.98471e-09	Plasmablast
FTLP3	2.52092e-13	0.278957	0.267	0.114	6.36785e-09	Plasmablast
CH507.42P11.8	9.75183e-13	0.540011	0.451	0.267	2.46331e-08	Plasmablast
ISG20	1.27185e-12	0.951076	0.313	0.156	3.21269e-08	Plasmablast
SIK1	4.73675e-12	0.586813	0.44	0.27	1.1965e-07	Plasmablast
ADIPOR1	5.23857e-12	0.80761	0.322	0.164	1.32326e-07	Plasmablast
APOL2	9.97835e-11	0.731111	0.522	0.365	2.52053e-06	Plasmablast
DNMT3A	1.17441e-10	0.447959	0.778	0.629	2.96655e-06	Plasmablast
UBE2B	1.18697e-10	0.458727	0.578	0.388	2.9983e-06	Plasmablast
MTRNR2L8	1.20523e-10	0.55845	0.796	0.657	3.04441e-06	Plasmablast
GOLGA3	5.2997e-10	0.850289	0.327	0.186	1.33871e-05	Plasmablast
NDUFV3	9.01217e-10	0.829213	0.278	0.145	2.27647e-05	Plasmablast
VIM	9.40224e-10	0.680411	0.482	0.323	2.37501e-05	Plasmablast
TMED4	1.2724e-09	0.36694	0.802	0.645	3.21408e-05	Plasmablast
OAZ1	2.12184e-09	0.582291	0.418	0.261	5.35977e-05	Plasmablast
HSP90AB1	2.9126e-09	0.811591	0.393	0.245	7.35724e-05	Plasmablast
ATP5I	4.83724e-09	0.869671	0.258	0.135	0.000122189	Plasmablast
ZFP36L2	6.0329e-09	0.338455	0.54	0.363	0.000152391	Plasmablast
CBX6	7.099e-09	0.656278	0.438	0.285	0.000179321	Plasmablast
THAP5	1.94384e-08	0.716045	0.276	0.153	0.000491013	Plasmablast
RPL35	2.60508e-08	0.581996	0.376	0.233	0.000658042	Plasmablast
SRP14	3.87009e-08	0.746099	0.28	0.156	0.000977584	Plasmablast
EIF5AP2	6.86453e-08	0.263008	0.638	0.484	0.00173398	Plasmablast
ANKRD36B	1.15068e-07	0.50767	0.484	0.337	0.00290662	Plasmablast
HBS1L	1.1529e-07	0.576981	0.267	0.15	0.00291223	Plasmablast
RP4.604A21.1	1.4148e-07	0.469433	0.318	0.195	0.00357378	Plasmablast
RP11.138A9.1	1.66642e-07	0.463995	0.358	0.222	0.00420938	Plasmablast
RPL27	2.07086e-07	0.547194	0.482	0.349	0.005231	Plasmablast
NUDT4	3.5146e-07	0.516515	0.373	0.25	0.00887787	Plasmablast
MTRNR2L12	9.75031e-07	0.434344	0.858	0.784	0.0246293	Plasmablast
ANKRD36	1.10522e-06	0.39059	0.5	0.359	0.0279179	Plasmablast
EGR1	1.39275e-06	0.789648	0.758	0.715	0.0351808	Plasmablast
EDEM1	1.46668e-06	0.306856	0.449	0.307	0.0370484	Plasmablast
EIF5AL1	1.49362e-06	0.253589	0.927	0.896	0.037729	Plasmablast
SLC25A45	2.25338e-06	0.604503	0.256	0.153	0.0569204	Plasmablast
BCL2L11	2.32673e-06	0.76173	0.258	0.158	0.0587732	Plasmablast
TPT1	2.91073e-06	0.858296	0.289	0.188	0.0735251	Plasmablast
RP11.138A9.2	7.49598e-06	0.359401	0.609	0.484	0.189349	Plasmablast
RPL27A	7.79153e-06	0.488586	0.313	0.206	0.196814	Plasmablast
NFKBIA	1.21565e-05	0.536884	0.34	0.234	0.307073	Plasmablast
RPLP1	1.24024e-05	0.499163	0.356	0.249	0.313286	Plasmablast
DUSP1	1.45336e-05	0.453387	0.353	0.244	0.367118	Plasmablast
PCMTD1	2.06641e-05	0.547387	0.304	0.208	0.521974	Plasmablast
H3F3C	2.47186e-05	0.366698	0.396	0.284	0.624391	Plasmablast
HLA.C	4.37835e-05	0.57967	0.3	0.206	1	Plasmablast
ANKRD36C	5.17702e-05	0.430623	0.42	0.306	1	Plasmablast
ANXA2	9.78246e-05	0.838436	0.258	0.179	1	Plasmablast
STAT2	0.0001086	0.25727	0.573	0.468	1	Plasmablast
PSMB4	0.000246961	0.274848	0.531	0.428	1	Plasmablast
HLA.B	0.000249109	0.418054	0.373	0.277	1	Plasmablast
ARID5B	0.000595624	0.571145	0.311	0.23	1	Plasmablast
MT.ND6	0.00202801	0.39108	0.253	0.184	1	Plasmablast
IGHM	0.00401296	1.18971	0.424	0.363	1	Plasmablast
EGLN3	1.04394e-89	2.03936	0.414	0.009	2.637e-85	GC/Cycling
GLUL	8.4174e-83	1.77092	0.429	0.013	2.12623e-78	GC/Cycling
PVRL2	3.13041e-78	1.21948	0.257	0.001	7.90743e-74	GC/Cycling
CEBPB	5.74349e-78	1.75018	0.343	0.006	1.45081e-73	GC/Cycling
CXCL8	8.78295e-77	1.85795	0.3	0.003	2.21857e-72	GC/Cycling
EMX2	1.0846e-75	0.974065	0.286	0.003	2.73971e-71	GC/Cycling
ID2	1.81745e-72	1.37537	0.314	0.006	4.59088e-68	GC/Cycling
TYROBP	2.38886e-72	1.90696	0.314	0.006	6.03425e-68	GC/Cycling
TUBB	9.17938e-72	1.95745	0.471	0.023	2.31871e-67	GC/Cycling
S100A9	1.44132e-71	1.61913	0.271	0.003	3.64078e-67	GC/Cycling
SNORD3C	6.55845e-71	1.15218	0.371	0.011	1.65666e-66	GC/Cycling
SPP1	4.77465e-70	2.59893	0.414	0.017	1.20608e-65	GC/Cycling
C1QC	1.4499e-69	1.33783	0.286	0.004	3.66244e-65	GC/Cycling
LGALS3BP	2.21271e-69	1.40982	0.343	0.009	5.58932e-65	GC/Cycling
TOP2A	3.37712e-68	1.73154	0.271	0.003	8.53061e-64	GC/Cycling
LYZ	4.99106e-68	2.29777	0.371	0.013	1.26074e-63	GC/Cycling
FCER1G	3.43709e-67	1.9646	0.257	0.003	8.6821e-63	GC/Cycling
PLAUR	4.63371e-67	1.69505	0.343	0.01	1.17048e-62	GC/Cycling
FCGR2A	1.41821e-66	1.14715	0.286	0.005	3.58239e-62	GC/Cycling
MYO6	4.06498e-65	1.24642	0.271	0.004	1.02681e-60	GC/Cycling
SERPING1	5.33205e-64	1.64497	0.257	0.003	1.34687e-59	GC/Cycling
SLC16A3	8.92085e-64	1.38136	0.357	0.013	2.25341e-59	GC/Cycling
MLLT4	1.71419e-62	0.868266	0.271	0.005	4.33004e-58	GC/Cycling
ADM	5.36689e-62	2.15878	0.343	0.012	1.35568e-57	GC/Cycling
RAC1P2	2.21572e-61	1.45516	0.386	0.017	5.59691e-57	GC/Cycling
CST3	3.0129e-61	1.60265	0.371	0.015	7.61058e-57	GC/Cycling
CTSB	4.71282e-61	2.00778	0.543	0.043	1.19046e-56	GC/Cycling
RP11.345K20.2	1.24804e-60	0.909642	0.6	0.052	3.15255e-56	GC/Cycling
TPI1	5.22067e-60	1.50093	0.786	0.1	1.31874e-55	GC/Cycling
TIMP1	8.27995e-60	1.58299	0.271	0.006	2.09152e-55	GC/Cycling
S100A4	1.39544e-58	1.71685	0.557	0.048	3.52487e-54	GC/Cycling
CLDN4	2.02346e-58	1.10913	0.257	0.005	5.11127e-54	GC/Cycling
ELF3	2.38602e-58	1.14298	0.257	0.005	6.02707e-54	GC/Cycling
PAX8	3.10176e-57	1.3075	0.286	0.008	7.83504e-53	GC/Cycling
RAC1	1.07297e-56	1.83709	0.429	0.026	2.71031e-52	GC/Cycling
LAPTM4B	3.99683e-56	1.36877	0.257	0.006	1.0096e-51	GC/Cycling
IGFBP2	4.07677e-56	0.848194	0.257	0.006	1.02979e-51	GC/Cycling
CTSD	3.98305e-55	1.53475	0.357	0.017	1.00612e-50	GC/Cycling
KRT19	6.35862e-55	1.43327	0.314	0.012	1.60619e-50	GC/Cycling
VEGFA	7.30376e-55	1.38432	0.371	0.019	1.84493e-50	GC/Cycling
MYO10	3.2624e-54	1.09875	0.3	0.01	8.24082e-50	GC/Cycling
THBS1	4.27297e-54	2.70273	0.343	0.016	1.07935e-49	GC/Cycling
EREG	1.20161e-53	1.11724	0.271	0.008	3.03526e-49	GC/Cycling
IQGAP3	1.61976e-53	2.59848	0.429	0.029	4.09152e-49	GC/Cycling
UACA	1.98229e-53	0.851625	0.257	0.006	5.00727e-49	GC/Cycling
HMGB2	6.17426e-53	1.87574	0.471	0.036	1.55962e-48	GC/Cycling
H2AFY	1.79421e-52	1.54186	0.4	0.024	4.53217e-48	GC/Cycling
RPL26	2.34206e-52	1.38528	0.6	0.063	5.91604e-48	GC/Cycling
RBPJ	3.60676e-52	1.1128	0.357	0.018	9.11068e-48	GC/Cycling
MDK	3.72981e-52	1.59143	0.286	0.01	9.4215e-48	GC/Cycling
LILRA5	4.48276e-52	1.54541	0.286	0.01	1.13235e-47	GC/Cycling
MSR1	2.61778e-51	2.29631	0.329	0.015	6.61251e-47	GC/Cycling
NDRG1	1.00512e-50	1.65202	0.3	0.012	2.53892e-46	GC/Cycling
TUBAP2	1.93478e-50	0.504362	0.3	0.012	4.88725e-46	GC/Cycling
HNRNPA3	1.07996e-49	0.931905	0.429	0.031	2.72799e-45	GC/Cycling
PPP1R9A	2.3291e-49	1.26547	0.271	0.009	5.88331e-45	GC/Cycling
MT.TV	3.52982e-49	0.55711	0.443	0.034	8.91634e-45	GC/Cycling
SPC24	6.13391e-49	2.33562	0.343	0.019	1.54943e-44	GC/Cycling
DBN1	1.07841e-48	1.1454	0.371	0.023	2.72407e-44	GC/Cycling
RTN4	2.50182e-48	1.2186	0.414	0.029	6.3196e-44	GC/Cycling
TUBA1A	2.55708e-48	0.970822	0.371	0.023	6.45917e-44	GC/Cycling
MT2A	2.58533e-48	1.26585	0.286	0.011	6.53053e-44	GC/Cycling
FTH1P2	3.91533e-48	0.752493	0.643	0.08	9.89013e-44	GC/Cycling
ACTN4	2.11459e-47	0.921471	0.314	0.015	5.34146e-43	GC/Cycling
FLNA	1.36627e-46	0.937359	0.3	0.014	3.45121e-42	GC/Cycling
BCYRN1	5.89774e-46	0.608663	0.286	0.013	1.48977e-41	GC/Cycling
CD24	1.22416e-45	1.79438	0.329	0.019	3.09222e-41	GC/Cycling
RP11.673C5.1	1.38624e-45	1.19815	0.643	0.082	3.50164e-41	GC/Cycling
RPL26P19	1.60083e-45	0.84805	0.371	0.024	4.0437e-41	GC/Cycling
HMGB1P20	1.60216e-45	0.309662	0.386	0.027	4.04707e-41	GC/Cycling
BIRC5	5.94685e-45	2.04419	0.286	0.013	1.50217e-40	GC/Cycling
HEBP2	6.01733e-45	1.08702	0.3	0.015	1.51998e-40	GC/Cycling
RP11.624L12.1	8.31265e-45	0.46509	0.414	0.033	2.09978e-40	GC/Cycling
FTH1P10	1.12664e-44	1.43955	0.686	0.102	2.8459e-40	GC/Cycling
HNRNPA1P48	1.2376e-44	0.577819	0.4	0.031	3.12617e-40	GC/Cycling
STC1	1.35486e-44	2.4988	0.329	0.02	3.42237e-40	GC/Cycling
HNRNPA1L2	2.943e-44	0.394106	0.429	0.036	7.43402e-40	GC/Cycling
RPL37	4.57776e-44	1.2412	0.571	0.07	1.15634e-39	GC/Cycling
SCAND1	5.78128e-44	1.24633	0.314	0.017	1.46035e-39	GC/Cycling
KRT8	1.93354e-43	1.2084	0.257	0.01	4.88413e-39	GC/Cycling
GSN	2.12842e-43	1.56016	0.557	0.069	5.37639e-39	GC/Cycling
CYCS	2.14872e-43	0.775094	0.386	0.029	5.42766e-39	GC/Cycling
RPL36A	2.22972e-43	0.478539	0.414	0.034	5.63227e-39	GC/Cycling
CD63	1.05555e-42	1.49013	0.457	0.043	2.66631e-38	GC/Cycling
RP13.258O15.1	3.33928e-42	0.394032	0.329	0.02	8.43503e-38	GC/Cycling
CAPZB	5.86854e-42	1.05697	0.486	0.05	1.48239e-37	GC/Cycling
WASH6P	8.87387e-42	0.292412	0.271	0.013	2.24154e-37	GC/Cycling
SDC4	1.05999e-41	1.32265	0.4	0.034	2.67752e-37	GC/Cycling
STMN1	1.2629e-41	1.31593	0.271	0.013	3.19008e-37	GC/Cycling
BHLHE40	1.65979e-41	1.49509	0.329	0.022	4.19262e-37	GC/Cycling
FOSL2	2.20999e-41	1.43949	0.557	0.07	5.58244e-37	GC/Cycling
PGAM1	3.9838e-41	0.755969	0.329	0.021	1.00631e-36	GC/Cycling
MT.ND3	4.38614e-41	1.84833	0.529	0.064	1.10794e-36	GC/Cycling
FAU	4.85426e-41	1.03894	0.557	0.068	1.22619e-36	GC/Cycling
NFIA	8.43067e-41	1.61985	0.257	0.012	2.12959e-36	GC/Cycling
MT.TE	1.03769e-40	1.17195	0.743	0.137	2.6212e-36	GC/Cycling
UQCR11	1.44572e-40	0.899602	0.486	0.051	3.65188e-36	GC/Cycling
CARS2	1.81802e-40	1.86007	0.257	0.012	4.59232e-36	GC/Cycling
SLC11A1	2.92874e-40	1.05393	0.257	0.012	7.39801e-36	GC/Cycling
RP11.83J16.1	4.03066e-40	0.558688	0.429	0.041	1.01814e-35	GC/Cycling
RPL37P2	4.50359e-40	0.49166	0.429	0.041	1.13761e-35	GC/Cycling
MTND4P12	4.9456e-40	1.50928	0.671	0.117	1.24926e-35	GC/Cycling
CBX3	5.1265e-40	0.916567	0.571	0.074	1.29495e-35	GC/Cycling
SAMD4B	5.76328e-40	0.463333	0.257	0.012	1.4558e-35	GC/Cycling
RP11.478C6.4	8.77154e-40	0.340594	0.386	0.032	2.21569e-35	GC/Cycling
PTPRF	1.15872e-39	1.04487	0.3	0.019	2.92693e-35	GC/Cycling
CHMP2A	1.28677e-39	1.10182	0.257	0.012	3.25037e-35	GC/Cycling
WASH3P	1.57203e-39	0.272197	0.257	0.012	3.97094e-35	GC/Cycling
S100A10	2.56527e-39	1.25239	0.286	0.016	6.47988e-35	GC/Cycling
CTB.33G10.1	3.87043e-39	0.534447	0.5	0.057	9.7767e-35	GC/Cycling
GPX4	9.45212e-39	1.13431	0.371	0.031	2.38761e-34	GC/Cycling
FTH1P20	1.03004e-38	0.710523	0.586	0.08	2.60187e-34	GC/Cycling
APLP2	1.14295e-38	1.07709	0.386	0.035	2.88709e-34	GC/Cycling
RPS15AP17	1.43291e-38	0.468868	0.529	0.065	3.61953e-34	GC/Cycling
TSPAN14	2.03272e-38	0.901329	0.471	0.054	5.13465e-34	GC/Cycling
PPIAP29	3.40167e-38	0.532703	0.429	0.042	8.59263e-34	GC/Cycling
HK2	4.52611e-38	1.42903	0.4	0.038	1.14329e-33	GC/Cycling
ZRANB2	4.73822e-38	0.717216	0.286	0.017	1.19687e-33	GC/Cycling
PGD	5.78692e-38	1.25197	0.714	0.125	1.46178e-33	GC/Cycling
CD81	1.02464e-37	1.52222	0.271	0.015	2.58825e-33	GC/Cycling
LGALS1	1.03429e-37	1.33077	0.514	0.064	2.61261e-33	GC/Cycling
SAMHD1	1.25229e-37	0.838139	0.257	0.013	3.16328e-33	GC/Cycling
USMG5	1.45287e-37	0.897802	0.4	0.037	3.66995e-33	GC/Cycling
ANP32A	1.63015e-37	1.19397	0.271	0.015	4.11776e-33	GC/Cycling
RPL3P4	2.2441e-37	1.33173	0.671	0.11	5.6686e-33	GC/Cycling
SNRPE	2.74477e-37	0.909417	0.257	0.013	6.93329e-33	GC/Cycling
C12orf57	3.90486e-37	0.945204	0.271	0.015	9.86366e-33	GC/Cycling
RP11.170M17.2	7.56153e-37	0.542655	0.471	0.055	1.91004e-32	GC/Cycling
MT.TY	7.7855e-37	0.865749	0.514	0.066	1.96662e-32	GC/Cycling
PEA15	1.27081e-36	1.07676	0.286	0.018	3.21006e-32	GC/Cycling
AC020983.5	2.05933e-36	0.296467	0.329	0.025	5.20188e-32	GC/Cycling
NPC2	4.07215e-36	0.864575	0.271	0.016	1.02862e-31	GC/Cycling
LDHB	4.68291e-36	1.17703	0.257	0.014	1.1829e-31	GC/Cycling
GNB2L1	2.14248e-35	1.38077	0.543	0.078	5.4119e-31	GC/Cycling
ENO1	2.17392e-35	1.64611	0.586	0.094	5.49132e-31	GC/Cycling
SLC25A3	2.6822e-35	0.794145	0.329	0.027	6.77523e-31	GC/Cycling
RP11.466H18.1	2.8604e-35	1.25119	0.471	0.059	7.22538e-31	GC/Cycling
YY1	3.22284e-35	1.24819	0.343	0.029	8.14089e-31	GC/Cycling
LIMS1	3.55063e-35	1.21577	0.314	0.024	8.9689e-31	GC/Cycling
UQCRH	3.58901e-35	0.665517	0.314	0.024	9.06585e-31	GC/Cycling
FTH1P7	3.82242e-35	0.486518	0.514	0.069	9.65543e-31	GC/Cycling
MT.ATP8	5.93855e-35	1.70763	0.7	0.136	1.50008e-30	GC/Cycling
RPL18	7.63114e-35	1.02141	0.571	0.087	1.92763e-30	GC/Cycling
LARP1	7.94347e-35	1.00831	0.314	0.024	2.00652e-30	GC/Cycling
MT.TP	8.39792e-35	0.707081	0.4	0.042	2.12131e-30	GC/Cycling
ACTG1	8.44673e-35	1.59146	0.829	0.195	2.13364e-30	GC/Cycling
RPS15AP1	1.18705e-34	0.400018	0.443	0.05	2.9985e-30	GC/Cycling
FTH1P3	1.60245e-34	0.424377	0.5	0.066	4.0478e-30	GC/Cycling
GRN	1.80619e-34	1.07747	0.286	0.02	4.56244e-30	GC/Cycling
PTBP1	2.35068e-34	1.02023	0.257	0.015	5.93783e-30	GC/Cycling
S100A6	2.52071e-34	1.13637	0.414	0.044	6.36732e-30	GC/Cycling
RP11.796G6.1	2.61669e-34	0.265789	0.286	0.02	6.60975e-30	GC/Cycling
HNRNPC	4.35272e-34	0.901536	0.457	0.057	1.0995e-29	GC/Cycling
NACAP1	4.92944e-34	0.379522	0.386	0.038	1.24518e-29	GC/Cycling
UQCRB	6.13335e-34	0.688466	0.357	0.034	1.54928e-29	GC/Cycling
H3F3AP4	9.83145e-34	0.660547	0.457	0.057	2.48342e-29	GC/Cycling
ATP5H	1.15314e-33	0.379564	0.3	0.022	2.91282e-29	GC/Cycling
PEBP1	1.40689e-33	1.01065	0.314	0.026	3.55381e-29	GC/Cycling
CNN3	1.88355e-33	1.7253	0.3	0.024	4.75785e-29	GC/Cycling
AC011933.2	2.41105e-33	0.639252	0.443	0.055	6.09031e-29	GC/Cycling
DSTN	2.69688e-33	1.32587	0.257	0.016	6.81233e-29	GC/Cycling
MT.TS1	3.72987e-33	1.32514	0.843	0.213	9.42166e-29	GC/Cycling
ANP32B	3.97464e-33	1.63813	0.357	0.036	1.00399e-28	GC/Cycling
SCP2	4.14967e-33	0.790627	0.271	0.018	1.04821e-28	GC/Cycling
TOMM7	4.32442e-33	0.710828	0.371	0.037	1.09235e-28	GC/Cycling
CANX	4.62831e-33	1.46344	0.371	0.039	1.16911e-28	GC/Cycling
RP11.632C17--A.1	4.9036e-33	0.359454	0.357	0.034	1.23865e-28	GC/Cycling
MTATP6P1	4.91598e-33	1.16261	0.8	0.176	1.24178e-28	GC/Cycling
RP11.215A21.2	5.951e-33	0.899556	0.529	0.08	1.50322e-28	GC/Cycling
SOX4	7.84642e-33	1.55433	0.643	0.129	1.982e-28	GC/Cycling
NACA	9.61425e-33	0.882047	0.471	0.062	2.42856e-28	GC/Cycling
CTSS	9.72445e-33	1.25329	0.357	0.036	2.4564e-28	GC/Cycling
RPS9	1.09971e-32	1.01133	0.586	0.099	2.77786e-28	GC/Cycling
H3F3BP1	1.1809e-32	0.609859	0.429	0.051	2.98296e-28	GC/Cycling
MTND6P3	1.26362e-32	1.11831	0.7	0.15	3.19191e-28	GC/Cycling
PKM	1.36379e-32	1.32712	0.857	0.217	3.44494e-28	GC/Cycling
NOL4L	1.44686e-32	1.04813	0.386	0.042	3.65477e-28	GC/Cycling
MYL6	1.58625e-32	1.31356	0.7	0.14	4.00688e-28	GC/Cycling
RPL38	1.70293e-32	0.924501	0.729	0.145	4.3016e-28	GC/Cycling
RPL7P59	1.72753e-32	0.569441	0.471	0.063	4.36375e-28	GC/Cycling
PSAP	2.06238e-32	1.44127	0.571	0.098	5.20956e-28	GC/Cycling
MYL12B	2.47548e-32	0.787278	0.443	0.057	6.25307e-28	GC/Cycling
CTSC	2.53272e-32	1.0704	0.257	0.017	6.39766e-28	GC/Cycling
YBX3	3.4319e-32	0.923252	0.357	0.036	8.66898e-28	GC/Cycling
RPL3	3.64806e-32	1.38621	0.671	0.131	9.215e-28	GC/Cycling
RP11.396K3.1	4.90406e-32	0.498251	0.286	0.022	1.23876e-27	GC/Cycling
MT.TC	5.01111e-32	0.722936	0.486	0.069	1.26581e-27	GC/Cycling
TRMT5	6.51796e-32	0.462423	0.429	0.054	1.64644e-27	GC/Cycling
MT.TS2	8.72243e-32	0.337201	0.343	0.033	2.20329e-27	GC/Cycling
NDUFS5	8.89324e-32	0.89505	0.329	0.03	2.24643e-27	GC/Cycling
MT.TL1	1.04724e-31	0.498131	0.4	0.046	2.64534e-27	GC/Cycling
RPL39	1.04791e-31	0.710009	0.443	0.055	2.64701e-27	GC/Cycling
BAZ1B	1.06751e-31	1.08475	0.429	0.055	2.69652e-27	GC/Cycling
TNFAIP2	1.19147e-31	1.36583	0.414	0.051	3.00967e-27	GC/Cycling
MARCKSL1	1.37573e-31	1.04187	0.543	0.089	3.47509e-27	GC/Cycling
SERINC5	1.48552e-31	1.47228	0.357	0.038	3.75243e-27	GC/Cycling
MTND1P23	1.48877e-31	1.34847	0.7	0.144	3.76062e-27	GC/Cycling
FTH1P8	1.5728e-31	0.649757	0.514	0.078	3.97289e-27	GC/Cycling
RPL15	1.5767e-31	0.846589	0.543	0.083	3.98273e-27	GC/Cycling
ITGB8	1.7618e-31	1.24888	0.257	0.018	4.4503e-27	GC/Cycling
EIF3J	2.22589e-31	0.657423	0.329	0.03	5.62259e-27	GC/Cycling
RPL7AP6	2.41779e-31	0.47941	0.471	0.064	6.10733e-27	GC/Cycling
MT.ATP6	2.8205e-31	1.31619	0.871	0.231	7.12458e-27	GC/Cycling
RPS7	3.51444e-31	0.772401	0.486	0.068	8.87747e-27	GC/Cycling
SRGN	3.9274e-31	1.33753	0.514	0.079	9.92061e-27	GC/Cycling
KHSRP	4.26161e-31	0.775404	0.343	0.034	1.07648e-26	GC/Cycling
FTH1P5	4.63013e-31	0.441476	0.471	0.065	1.16957e-26	GC/Cycling
INADL	4.9405e-31	0.504602	0.286	0.023	1.24797e-26	GC/Cycling
HN1	5.222e-31	1.56533	0.257	0.018	1.31908e-26	GC/Cycling
RPL15P3	5.2665e-31	0.601674	0.443	0.056	1.33032e-26	GC/Cycling
MMADHC	5.8991e-31	0.680528	0.286	0.022	1.49011e-26	GC/Cycling
AC000089.3	6.71641e-31	0.571135	0.457	0.061	1.69656e-26	GC/Cycling
LAMTOR2	7.94906e-31	0.85303	0.271	0.02	2.00793e-26	GC/Cycling
ZNF292	8.06189e-31	0.723803	0.314	0.029	2.03643e-26	GC/Cycling
RPL4P3	9.14516e-31	0.483027	0.414	0.05	2.31007e-26	GC/Cycling
RPL8	9.15597e-31	1.26592	0.643	0.126	2.3128e-26	GC/Cycling
ACTR3	9.73824e-31	0.607122	0.286	0.023	2.45988e-26	GC/Cycling
RP3.340B19.2	9.75578e-31	0.530381	0.471	0.065	2.46431e-26	GC/Cycling
AHNAK	1.46683e-30	1.03102	0.286	0.023	3.70521e-26	GC/Cycling
WASH7P	1.46748e-30	0.355089	0.257	0.018	3.70686e-26	GC/Cycling
RP11.19G24.3	1.70967e-30	0.475116	0.443	0.058	4.31863e-26	GC/Cycling
CAPNS1	1.92893e-30	0.551782	0.271	0.021	4.87247e-26	GC/Cycling
COX8A	2.75914e-30	1.31761	0.429	0.057	6.9696e-26	GC/Cycling
TPM4	3.10228e-30	1.2671	0.5	0.077	7.83637e-26	GC/Cycling
HMGB1P10	4.21937e-30	0.73109	0.486	0.073	1.06581e-25	GC/Cycling
RP11.380G5.3	4.94218e-30	0.290693	0.4	0.048	1.2484e-25	GC/Cycling
RPS7P10	5.64464e-30	0.435301	0.386	0.044	1.42584e-25	GC/Cycling
LCP1	6.67959e-30	0.850254	0.371	0.043	1.68726e-25	GC/Cycling
RPSAP54	6.95393e-30	0.485825	0.471	0.068	1.75656e-25	GC/Cycling
RP11.20O24.4	7.77688e-30	1.15344	0.5	0.081	1.96444e-25	GC/Cycling
NACA2	9.72399e-30	0.34786	0.386	0.045	2.45628e-25	GC/Cycling
RPL11	1.11498e-29	0.731412	0.543	0.091	2.81645e-25	GC/Cycling
FDFT1	1.3557e-29	0.510466	0.271	0.022	3.42449e-25	GC/Cycling
PPP2R1A	1.4911e-29	0.715438	0.3	0.027	3.76653e-25	GC/Cycling
RPL7A	1.50272e-29	1.00653	0.529	0.086	3.79588e-25	GC/Cycling
RP6.105D16.1	1.61476e-29	0.256799	0.443	0.059	4.07888e-25	GC/Cycling
RP11.445N18.3	1.63678e-29	0.660649	0.6	0.11	4.1345e-25	GC/Cycling
CFL1	1.73967e-29	1.15415	0.786	0.194	4.3944e-25	GC/Cycling
DOCK5	1.76912e-29	1.31718	0.271	0.022	4.46879e-25	GC/Cycling
MT.TN	2.23978e-29	0.334857	0.371	0.041	5.6577e-25	GC/Cycling
RPL4	2.94689e-29	0.901196	0.529	0.087	7.44385e-25	GC/Cycling
C4orf48	3.14304e-29	1.03569	0.3	0.027	7.93932e-25	GC/Cycling
HMGN2P46	3.43568e-29	0.328532	0.429	0.057	8.67854e-25	GC/Cycling
RP11.349N19.2	3.81089e-29	0.386596	0.4	0.05	9.62632e-25	GC/Cycling
HSBP1	3.90196e-29	0.533912	0.3	0.027	9.85635e-25	GC/Cycling
SLC2A1	3.97381e-29	1.18068	0.257	0.02	1.00378e-24	GC/Cycling
RPL6P27	4.27637e-29	0.837174	0.543	0.092	1.08021e-24	GC/Cycling
TNFAIP3	4.2774e-29	1.3954	0.443	0.063	1.08047e-24	GC/Cycling
PRPF40A	4.59065e-29	0.530083	0.386	0.046	1.1596e-24	GC/Cycling
SNRPD2	4.67456e-29	0.906912	0.443	0.061	1.18079e-24	GC/Cycling
RP11.864N7.2	4.81165e-29	0.751284	0.514	0.083	1.21542e-24	GC/Cycling
CCNL1	5.63544e-29	0.655437	0.386	0.048	1.42351e-24	GC/Cycling
RP11.92K2.2	7.51837e-29	0.416461	0.486	0.073	1.89914e-24	GC/Cycling
SRSF7	8.15949e-29	0.804273	0.371	0.044	2.06109e-24	GC/Cycling
PSMB1	8.33252e-29	0.955899	0.4	0.051	2.10479e-24	GC/Cycling
RPS5	8.34943e-29	0.847817	0.429	0.059	2.10907e-24	GC/Cycling
COMMD1	8.78987e-29	0.472029	0.471	0.071	2.22032e-24	GC/Cycling
HNRNPD	1.04222e-28	0.481633	0.343	0.037	2.63264e-24	GC/Cycling
RPL7P8	1.1475e-28	0.369645	0.414	0.054	2.89859e-24	GC/Cycling
PDGFA	1.57498e-28	1.37224	0.357	0.043	3.97841e-24	GC/Cycling
SUPT16H	1.59573e-28	0.58693	0.271	0.022	4.03081e-24	GC/Cycling
LUC7L3	1.70684e-28	0.852321	0.514	0.087	4.31147e-24	GC/Cycling
RPS15A	1.70742e-28	0.400534	0.557	0.098	4.31294e-24	GC/Cycling
LITAF	1.71818e-28	1.2309	0.371	0.045	4.34012e-24	GC/Cycling
C19orf43	2.46139e-28	0.805563	0.329	0.034	6.21746e-24	GC/Cycling
PSMB3	2.625e-28	0.735591	0.343	0.037	6.63076e-24	GC/Cycling
PIN1	2.98581e-28	0.399061	0.314	0.031	7.54215e-24	GC/Cycling
RPL6	3.8929e-28	0.784158	0.529	0.09	9.83347e-24	GC/Cycling
RBM8A	3.90621e-28	0.544623	0.429	0.059	9.86709e-24	GC/Cycling
PGK1	4.1722e-28	0.719957	0.286	0.026	1.0539e-23	GC/Cycling
EIF3I	5.36547e-28	0.623214	0.3	0.029	1.35532e-23	GC/Cycling
EDF1	5.59056e-28	0.344948	0.286	0.026	1.41218e-23	GC/Cycling
FBL	5.77916e-28	0.72538	0.257	0.02	1.45982e-23	GC/Cycling
HIST1H4C	6.57437e-28	1.24529	0.486	0.078	1.66069e-23	GC/Cycling
UQCR10	6.73334e-28	1.24741	0.543	0.096	1.70084e-23	GC/Cycling
RANBP1	7.01035e-28	0.992447	0.443	0.065	1.77081e-23	GC/Cycling
TMSB10	7.50629e-28	1.28726	0.829	0.219	1.89609e-23	GC/Cycling
RPL29	8.83875e-28	0.957146	0.457	0.071	2.23267e-23	GC/Cycling
BST2	8.87544e-28	0.760379	0.343	0.039	2.24194e-23	GC/Cycling
ERP29	1.01347e-27	1.0212	0.329	0.036	2.56003e-23	GC/Cycling
AC009245.3	1.04047e-27	0.47069	0.386	0.048	2.62823e-23	GC/Cycling
CSNK2B	1.18586e-27	0.555319	0.3	0.029	2.99548e-23	GC/Cycling
ARL6IP1	1.46908e-27	0.836165	0.3	0.029	3.7109e-23	GC/Cycling
TAGLN2	1.87252e-27	0.751379	0.286	0.027	4.72997e-23	GC/Cycling
CTTN	2.13042e-27	1.24722	0.471	0.078	5.38145e-23	GC/Cycling
POMP	2.22859e-27	1.07713	0.457	0.069	5.62941e-23	GC/Cycling
RPS7P1	2.4233e-27	0.559381	0.429	0.06	6.12125e-23	GC/Cycling
BANF1	2.6854e-27	0.574149	0.257	0.021	6.78333e-23	GC/Cycling
NAA38	3.49455e-27	0.755764	0.314	0.033	8.82724e-23	GC/Cycling
PFDN5	5.33764e-27	0.827981	0.386	0.051	1.34829e-22	GC/Cycling
RPS7P11	5.69343e-27	0.459123	0.4	0.053	1.43816e-22	GC/Cycling
DEK	5.87552e-27	0.530709	0.357	0.043	1.48416e-22	GC/Cycling
SMC4	7.84989e-27	1.45758	0.314	0.034	1.98288e-22	GC/Cycling
ZNF217	8.77025e-27	1.26511	0.286	0.028	2.21537e-22	GC/Cycling
HMGB1P1	9.0195e-27	0.643573	0.457	0.069	2.27832e-22	GC/Cycling
RBM47	9.02427e-27	0.603458	0.271	0.024	2.27953e-22	GC/Cycling
PSMA7	1.01456e-26	0.851327	0.543	0.094	2.56278e-22	GC/Cycling
RPS3	1.08723e-26	0.615631	0.586	0.115	2.74635e-22	GC/Cycling
RPS19P3	1.18962e-26	0.579242	0.671	0.147	3.00498e-22	GC/Cycling
COX6B1	1.2636e-26	0.96954	0.386	0.051	3.19186e-22	GC/Cycling
PPDPF	1.32177e-26	0.686461	0.357	0.045	3.33879e-22	GC/Cycling
RPLP0	1.42175e-26	0.960493	0.543	0.097	3.59134e-22	GC/Cycling
KDM5B	1.46385e-26	0.556051	0.343	0.041	3.69768e-22	GC/Cycling
COX7C	1.55174e-26	0.827019	0.329	0.037	3.9197e-22	GC/Cycling
RPLP0P6	1.90793e-26	0.564109	0.486	0.078	4.81944e-22	GC/Cycling
AC107983.4	1.92606e-26	0.824159	0.386	0.051	4.86523e-22	GC/Cycling
RPSAP15	2.04393e-26	0.547173	0.457	0.071	5.16296e-22	GC/Cycling
GTF2IP1	2.16714e-26	0.422885	0.286	0.028	5.47419e-22	GC/Cycling
MCL1	2.5218e-26	1.497	0.614	0.14	6.37008e-22	GC/Cycling
DDX24	2.56478e-26	0.684568	0.329	0.037	6.47863e-22	GC/Cycling
GSTP1	2.80194e-26	0.615483	0.4	0.055	7.07771e-22	GC/Cycling
ARPC3	3.12319e-26	0.428454	0.357	0.044	7.88917e-22	GC/Cycling
MT.ND1	3.41463e-26	1.30736	0.686	0.16	8.62536e-22	GC/Cycling
MT.ND4L	3.48592e-26	1.12365	0.486	0.085	8.80543e-22	GC/Cycling
S100A11	3.71445e-26	1.29747	0.414	0.06	9.38269e-22	GC/Cycling
DIAPH1	4.00991e-26	0.921727	0.3	0.031	1.0129e-21	GC/Cycling
RP4.706A16.3	5.06196e-26	1.10477	0.586	0.125	1.27865e-21	GC/Cycling
RPL31	5.21032e-26	0.624795	0.543	0.101	1.31613e-21	GC/Cycling
TAPT1.AS1	5.87947e-26	0.300011	0.329	0.038	1.48516e-21	GC/Cycling
COX5A	6.01963e-26	0.802892	0.3	0.031	1.52056e-21	GC/Cycling
ADAR	7.06438e-26	0.660454	0.429	0.066	1.78446e-21	GC/Cycling
RP11.377K22.2	7.21693e-26	0.658054	0.529	0.098	1.823e-21	GC/Cycling
PDIA3	7.87759e-26	0.65499	0.343	0.041	1.98988e-21	GC/Cycling
H2AFZ	8.54325e-26	1.32871	0.329	0.039	2.15802e-21	GC/Cycling
RPL10P3	9.08424e-26	0.739061	0.557	0.108	2.29468e-21	GC/Cycling
MYH9	9.97065e-26	0.889085	0.343	0.043	2.51859e-21	GC/Cycling
IFITM3	9.98744e-26	1.53024	0.529	0.112	2.52283e-21	GC/Cycling
RPS12	1.12889e-25	0.618164	0.543	0.103	2.85158e-21	GC/Cycling
RPSAP4	1.47564e-25	0.330138	0.357	0.045	3.72746e-21	GC/Cycling
SLC25A6	1.6524e-25	0.506935	0.314	0.035	4.17397e-21	GC/Cycling
FKBP1C	2.6973e-25	0.389718	0.3	0.032	6.81338e-21	GC/Cycling
METAP2	2.77778e-25	0.970828	0.457	0.077	7.01666e-21	GC/Cycling
TCF25	2.81451e-25	0.594216	0.4	0.058	7.10944e-21	GC/Cycling
ATP5E	3.1278e-25	0.512666	0.614	0.126	7.90081e-21	GC/Cycling
RPL7P1	3.59467e-25	0.624017	0.543	0.102	9.08013e-21	GC/Cycling
RP11.254B13.1	4.01608e-25	0.465088	0.429	0.066	1.01446e-20	GC/Cycling
ATP5I	4.09228e-25	0.69416	0.671	0.147	1.03371e-20	GC/Cycling
RPL22	5.32105e-25	0.576486	0.429	0.066	1.3441e-20	GC/Cycling
PARP1	5.39994e-25	0.898368	0.271	0.027	1.36402e-20	GC/Cycling
RPL7P26	6.63194e-25	0.353177	0.5	0.087	1.67523e-20	GC/Cycling
RP11.641D5.1	7.8855e-25	0.604323	0.414	0.061	1.99188e-20	GC/Cycling
U2AF1	8.40966e-25	0.671564	0.357	0.046	2.12428e-20	GC/Cycling
SOD2	9.09053e-25	0.789086	0.257	0.024	2.29627e-20	GC/Cycling
AC016708.2	1.05032e-24	0.587559	0.557	0.11	2.6531e-20	GC/Cycling
FKBP1A	1.08391e-24	1.00927	0.329	0.041	2.73795e-20	GC/Cycling
RPL4P4	1.12928e-24	0.655196	0.414	0.063	2.85257e-20	GC/Cycling
CTD.2192J16.15	1.20153e-24	0.601536	0.557	0.11	3.03507e-20	GC/Cycling
RP11.334L9.1	1.56374e-24	0.367397	0.357	0.048	3.95001e-20	GC/Cycling
RPSAP56	1.99455e-24	0.620284	0.457	0.078	5.03823e-20	GC/Cycling
RPL19	2.38558e-24	0.891507	0.657	0.155	6.02598e-20	GC/Cycling
RPS4X	2.66796e-24	0.606149	0.457	0.077	6.73928e-20	GC/Cycling
VDAC1	2.81395e-24	0.716974	0.257	0.024	7.10804e-20	GC/Cycling
MT1X	2.87147e-24	1.04942	0.629	0.154	7.25334e-20	GC/Cycling
PRPF38B	3.53265e-24	0.542665	0.329	0.041	8.92348e-20	GC/Cycling
HINT1	3.55985e-24	0.826622	0.357	0.048	8.99218e-20	GC/Cycling
COX6C	3.56983e-24	0.920294	0.314	0.038	9.01739e-20	GC/Cycling
PTMAP2	3.63101e-24	0.594459	0.671	0.157	9.17193e-20	GC/Cycling
RP11.332E4.1	3.79741e-24	0.265042	0.286	0.031	9.59226e-20	GC/Cycling
FZD3	4.15133e-24	0.481473	0.271	0.029	1.04863e-19	GC/Cycling
RAD21	4.16925e-24	0.718496	0.386	0.057	1.05315e-19	GC/Cycling
RPL7	4.50154e-24	0.761402	0.586	0.122	1.13709e-19	GC/Cycling
RPSAP9	5.65685e-24	0.344553	0.386	0.056	1.42892e-19	GC/Cycling
RP11.556K13.1	5.82211e-24	0.596879	0.443	0.075	1.47066e-19	GC/Cycling
MT.ND6	5.90738e-24	1.30464	0.7	0.18	1.49221e-19	GC/Cycling
EIF3A	6.57682e-24	0.685119	0.471	0.085	1.66131e-19	GC/Cycling
VIM	7.00582e-24	1.8693	0.843	0.347	1.76967e-19	GC/Cycling
CTC.575D19.1	7.30943e-24	0.612309	0.543	0.108	1.84636e-19	GC/Cycling
HLA.A	8.07951e-24	1.23897	0.657	0.163	2.04088e-19	GC/Cycling
PRPF4B	9.41823e-24	0.919124	0.343	0.045	2.37905e-19	GC/Cycling
ACIN1	9.49886e-24	0.541696	0.286	0.032	2.39941e-19	GC/Cycling
RP5.857K21.11	9.92959e-24	1.08414	0.714	0.189	2.50821e-19	GC/Cycling
RPL32	1.00429e-23	0.643175	0.543	0.11	2.53684e-19	GC/Cycling
LDHA	1.01803e-23	0.878372	0.471	0.086	2.57153e-19	GC/Cycling
RP11.51O6.1	1.03701e-23	0.391084	0.514	0.099	2.61949e-19	GC/Cycling
RP11.267J23.4	1.24995e-23	0.476877	0.586	0.125	3.15737e-19	GC/Cycling
HNRNPA1	1.54943e-23	0.926025	0.657	0.167	3.91386e-19	GC/Cycling
SYF2	1.64881e-23	0.76134	0.329	0.043	4.16489e-19	GC/Cycling
ITM2B	1.67662e-23	0.386161	0.286	0.031	4.23515e-19	GC/Cycling
RP3.417G15.1	1.6863e-23	0.331482	0.443	0.073	4.25959e-19	GC/Cycling
KAT6B	2.17371e-23	0.84791	0.329	0.044	5.49079e-19	GC/Cycling
RP11.408P14.1	2.55765e-23	0.583423	0.4	0.064	6.46062e-19	GC/Cycling
KIAA1551	3.0874e-23	0.473067	0.286	0.032	7.79878e-19	GC/Cycling
CDK11B	3.51028e-23	0.471588	0.357	0.051	8.86697e-19	GC/Cycling
FAUP1	3.76181e-23	0.309242	0.329	0.042	9.50234e-19	GC/Cycling
AC004057.1	3.84864e-23	0.337302	0.414	0.066	9.72166e-19	GC/Cycling
ZC3H13	3.94538e-23	1.01642	0.286	0.033	9.96602e-19	GC/Cycling
RP11.592N21.1	4.03325e-23	1.03321	0.543	0.119	1.0188e-18	GC/Cycling
CTB.63M22.1	4.21645e-23	0.587075	0.471	0.083	1.06507e-18	GC/Cycling
H3F3AP6	4.73057e-23	0.274215	0.314	0.039	1.19494e-18	GC/Cycling
RPL7P9	4.80916e-23	0.551366	0.529	0.104	1.21479e-18	GC/Cycling
RPS2P7	4.83145e-23	0.553135	0.543	0.113	1.22042e-18	GC/Cycling
H3F3A	5.77725e-23	0.631938	0.5	0.094	1.45933e-18	GC/Cycling
RPS28P7	6.3402e-23	0.726427	0.371	0.055	1.60154e-18	GC/Cycling
EHD4	6.71515e-23	0.780997	0.271	0.03	1.69625e-18	GC/Cycling
RPL7P23	7.12067e-23	0.476175	0.486	0.089	1.79868e-18	GC/Cycling
FUS	7.99274e-23	0.517377	0.5	0.096	2.01897e-18	GC/Cycling
NACA3P	9.15166e-23	0.347629	0.286	0.033	2.31171e-18	GC/Cycling
AC144530.1	9.30683e-23	0.350509	0.514	0.103	2.35091e-18	GC/Cycling
C19orf24	9.92322e-23	0.685374	0.271	0.03	2.50661e-18	GC/Cycling
GOLGA8A	1.07622e-22	0.89762	0.271	0.03	2.71854e-18	GC/Cycling
HSPA9	1.17227e-22	0.875692	0.314	0.041	2.96114e-18	GC/Cycling
UBE2D3	1.30094e-22	0.75366	0.5	0.101	3.28617e-18	GC/Cycling
RPL9P3	1.3541e-22	0.286653	0.4	0.064	3.42047e-18	GC/Cycling
RPS21	1.48235e-22	0.474638	0.529	0.109	3.74442e-18	GC/Cycling
RPL4P2	1.50418e-22	0.370671	0.371	0.056	3.79955e-18	GC/Cycling
RP11.12M9.3	1.84083e-22	0.285564	0.329	0.044	4.64993e-18	GC/Cycling
CHD2	1.93174e-22	0.533356	0.386	0.061	4.87958e-18	GC/Cycling
RPL37A	1.99856e-22	0.829205	0.743	0.224	5.04836e-18	GC/Cycling
RP11.475J5.4	2.04237e-22	0.399704	0.314	0.041	5.15902e-18	GC/Cycling
LPIN3	2.42986e-22	1.00634	0.3	0.038	6.13783e-18	GC/Cycling
RPS26	2.44413e-22	0.595436	0.457	0.082	6.17386e-18	GC/Cycling
RPL10	2.99489e-22	0.655551	0.586	0.131	7.5651e-18	GC/Cycling
DNAJA1	3.13823e-22	0.869557	0.457	0.083	7.92716e-18	GC/Cycling
PFDN2	3.47804e-22	1.05033	0.271	0.031	8.78553e-18	GC/Cycling
RPS24P8	4.49125e-22	0.361765	0.429	0.073	1.13449e-17	GC/Cycling
NDUFB8	4.57218e-22	0.828564	0.4	0.065	1.15493e-17	GC/Cycling
XRCC6	4.7307e-22	0.753309	0.257	0.028	1.19498e-17	GC/Cycling
RNASET2	4.74886e-22	0.82738	0.371	0.057	1.19956e-17	GC/Cycling
RPS10	4.83227e-22	0.577345	0.529	0.109	1.22063e-17	GC/Cycling
RPS24	5.42837e-22	0.525876	0.729	0.196	1.37121e-17	GC/Cycling
PLD3	5.51115e-22	0.501314	0.271	0.031	1.39212e-17	GC/Cycling
SAP30BP	5.91803e-22	0.552026	0.271	0.031	1.49489e-17	GC/Cycling
RP11.1029M24.1	5.96203e-22	0.72449	0.486	0.097	1.50601e-17	GC/Cycling
RPL9	7.17873e-22	0.565862	0.7	0.184	1.81335e-17	GC/Cycling
SLC2A3	7.38828e-22	0.767795	0.386	0.063	1.86628e-17	GC/Cycling
CHCHD2	7.58141e-22	0.678773	0.286	0.034	1.91506e-17	GC/Cycling
CSDE1	7.64992e-22	0.699133	0.3	0.038	1.93237e-17	GC/Cycling
RAN	7.8695e-22	0.603835	0.314	0.042	1.98783e-17	GC/Cycling
UBE2Q2P6	8.51973e-22	0.710082	0.671	0.173	2.15208e-17	GC/Cycling
RPL27A	8.62212e-22	0.609612	0.757	0.213	2.17795e-17	GC/Cycling
ATF4	8.82262e-22	0.450568	0.329	0.045	2.22859e-17	GC/Cycling
FAM153C	9.03239e-22	0.529599	0.414	0.073	2.28158e-17	GC/Cycling
NUDC	9.84792e-22	0.574826	0.286	0.035	2.48758e-17	GC/Cycling
RP11.475C16.1	1.06491e-21	0.439808	0.657	0.159	2.68996e-17	GC/Cycling
GS1.184P14.2	1.14782e-21	0.28377	0.4	0.066	2.89938e-17	GC/Cycling
GAPVD1	1.15322e-21	0.273949	0.514	0.106	2.91302e-17	GC/Cycling
RP11.750B16.1	1.17477e-21	0.8883	0.871	0.291	2.96747e-17	GC/Cycling
RPS20P35	1.2944e-21	0.427711	0.571	0.121	3.26965e-17	GC/Cycling
SSR2	1.32843e-21	0.547612	0.343	0.05	3.35562e-17	GC/Cycling
MRPL22	1.42716e-21	1.29271	0.271	0.032	3.605e-17	GC/Cycling
FLYWCH2	1.44991e-21	0.394208	0.314	0.043	3.66247e-17	GC/Cycling
RPSA	1.45461e-21	0.615646	0.457	0.087	3.67435e-17	GC/Cycling
KHDRBS1	1.77715e-21	0.320036	0.329	0.046	4.48908e-17	GC/Cycling
RIN2	1.77835e-21	1.30222	0.271	0.033	4.49211e-17	GC/Cycling
RPL36	1.81293e-21	0.501207	0.486	0.099	4.57945e-17	GC/Cycling
AC018738.2	1.9316e-21	0.693745	0.3	0.038	4.87921e-17	GC/Cycling
TYMP	1.9347e-21	0.681186	0.357	0.055	4.88704e-17	GC/Cycling
RPS16	2.03128e-21	0.529673	0.771	0.226	5.13102e-17	GC/Cycling
ARFGEF1	2.17801e-21	0.719448	0.257	0.029	5.50165e-17	GC/Cycling
MACF1	2.58366e-21	0.825518	0.314	0.044	6.52633e-17	GC/Cycling
RPS2P46	2.77704e-21	0.634824	0.557	0.122	7.0148e-17	GC/Cycling
EIF3K	3.39906e-21	0.846637	0.271	0.033	8.58603e-17	GC/Cycling
PSME1	3.90812e-21	0.564397	0.457	0.086	9.87192e-17	GC/Cycling
ROMO1	4.04283e-21	0.717	0.357	0.055	1.02122e-16	GC/Cycling
NCL	4.60996e-21	1.42772	0.7	0.211	1.16447e-16	GC/Cycling
ABCF1	5.1583e-21	0.669492	0.286	0.036	1.30299e-16	GC/Cycling
EIF4G1	5.3764e-21	0.48507	0.257	0.029	1.35808e-16	GC/Cycling
UBALD2	5.67634e-21	0.709292	0.257	0.03	1.43384e-16	GC/Cycling
VCP	5.86323e-21	0.66111	0.271	0.033	1.48105e-16	GC/Cycling
SHFM1	6.38184e-21	0.945216	0.3	0.04	1.61205e-16	GC/Cycling
TCEB2	6.65237e-21	0.600357	0.557	0.129	1.68039e-16	GC/Cycling
PHIP	6.92778e-21	0.389598	0.329	0.048	1.74996e-16	GC/Cycling
RP11.832N8.1	6.96549e-21	0.441324	0.471	0.094	1.75948e-16	GC/Cycling
CNDP2	7.64336e-21	0.648272	0.257	0.03	1.93071e-16	GC/Cycling
LAPTM5	8.71705e-21	0.785363	0.586	0.143	2.20193e-16	GC/Cycling
AAGAB	9.77011e-21	0.627096	0.314	0.043	2.46793e-16	GC/Cycling
DYNC1H1	1.06579e-20	0.39493	0.343	0.055	2.69219e-16	GC/Cycling
SYAP1	1.17086e-20	0.765649	0.486	0.102	2.9576e-16	GC/Cycling
RPS2P5	1.24559e-20	0.424373	0.5	0.103	3.14636e-16	GC/Cycling
VAMP8	1.35887e-20	1.1	0.286	0.037	3.43251e-16	GC/Cycling
RPS2	1.37316e-20	0.770195	0.586	0.14	3.4686e-16	GC/Cycling
C14orf2	1.43961e-20	0.526542	0.329	0.049	3.63645e-16	GC/Cycling
PABPC4	1.49317e-20	0.517152	0.414	0.075	3.77174e-16	GC/Cycling
ATP5B	1.50141e-20	0.454092	0.286	0.037	3.79256e-16	GC/Cycling
ZFAND5	1.56432e-20	0.316735	0.271	0.034	3.95148e-16	GC/Cycling
HMGN2	1.57936e-20	1.08773	0.486	0.104	3.98947e-16	GC/Cycling
SLIRP	1.7455e-20	1.06426	0.343	0.055	4.40914e-16	GC/Cycling
HNRNPDL	1.75753e-20	0.490011	0.343	0.052	4.43952e-16	GC/Cycling
YTHDC1	1.98964e-20	0.400604	0.314	0.045	5.02582e-16	GC/Cycling
FNBP4	2.10131e-20	0.959751	0.343	0.054	5.30792e-16	GC/Cycling
RPLP2	2.1416e-20	0.693323	0.686	0.194	5.40969e-16	GC/Cycling
RPL7P6	2.40795e-20	0.364961	0.4	0.07	6.08248e-16	GC/Cycling
PFN1	2.60659e-20	0.734407	0.829	0.242	6.58424e-16	GC/Cycling
SFPQ	2.61507e-20	0.525228	0.471	0.098	6.60566e-16	GC/Cycling
EIF3H	2.78438e-20	0.554037	0.357	0.059	7.03336e-16	GC/Cycling
GADD45GIP1	3.68137e-20	0.325247	0.314	0.045	9.29914e-16	GC/Cycling
YWHAH	3.9663e-20	0.706783	0.686	0.191	1.00189e-15	GC/Cycling
ARHGEF12	4.29582e-20	0.743147	0.257	0.031	1.08512e-15	GC/Cycling
SKP1	4.33443e-20	0.482276	0.4	0.073	1.09488e-15	GC/Cycling
ITGB2	6.52711e-20	0.714784	0.314	0.045	1.64875e-15	GC/Cycling
MT.ND4	6.66568e-20	1.01395	0.943	0.383	1.68375e-15	GC/Cycling
NEMF	7.26681e-20	0.387684	0.329	0.05	1.8356e-15	GC/Cycling
RPS20P14	9.86527e-20	0.355422	0.529	0.115	2.49197e-15	GC/Cycling
MYL12A	1.1594e-19	0.701606	0.514	0.114	2.92864e-15	GC/Cycling
TNPO2	1.21759e-19	0.360776	0.457	0.092	3.07563e-15	GC/Cycling
PLIN2	1.22451e-19	1.08578	0.329	0.052	3.09312e-15	GC/Cycling
SNRPB	1.29444e-19	0.643262	0.314	0.048	3.26976e-15	GC/Cycling
SNRPG	1.36968e-19	0.652085	0.286	0.038	3.45981e-15	GC/Cycling
CALU	1.38079e-19	0.662066	0.3	0.043	3.48788e-15	GC/Cycling
LMNA	1.43282e-19	1.02262	0.271	0.036	3.61931e-15	GC/Cycling
ARF1	1.57753e-19	0.775221	0.271	0.035	3.98483e-15	GC/Cycling
SERBP1	1.60728e-19	0.611493	0.386	0.07	4.05998e-15	GC/Cycling
ATP5O	2.02435e-19	0.881192	0.257	0.031	5.1135e-15	GC/Cycling
TPM3	2.05658e-19	0.357964	0.586	0.146	5.19493e-15	GC/Cycling
NFKB1	2.09812e-19	0.793747	0.271	0.036	5.29984e-15	GC/Cycling
ROCK1	2.20959e-19	0.888955	0.257	0.033	5.58144e-15	GC/Cycling
ZFP36	2.25861e-19	0.877094	0.471	0.104	5.70525e-15	GC/Cycling
CD99	2.41812e-19	0.313679	0.257	0.031	6.10816e-15	GC/Cycling
AC007969.5	2.44168e-19	0.69102	0.557	0.131	6.16768e-15	GC/Cycling
AGFG2	2.74535e-19	0.87856	0.314	0.048	6.93476e-15	GC/Cycling
PPIA	2.82457e-19	0.286962	0.5	0.11	7.13487e-15	GC/Cycling
G3BP2	2.94086e-19	0.303121	0.257	0.032	7.4286e-15	GC/Cycling
RPL7P32	3.08337e-19	0.561303	0.443	0.088	7.7886e-15	GC/Cycling
CCNI	3.56908e-19	0.331117	0.557	0.135	9.01549e-15	GC/Cycling
MARCH2	3.77567e-19	0.92247	0.429	0.085	9.53734e-15	GC/Cycling
PPIG	3.87644e-19	0.396108	0.329	0.052	9.79188e-15	GC/Cycling
RPS2P55	4.58712e-19	0.373039	0.5	0.109	1.15871e-14	GC/Cycling
RTN3	4.62752e-19	0.510802	0.4	0.075	1.16891e-14	GC/Cycling
ATP5A1	4.74402e-19	1.07761	0.371	0.07	1.19834e-14	GC/Cycling
ANXA5	5.02641e-19	0.917288	0.271	0.036	1.26967e-14	GC/Cycling
RAB7A	5.73641e-19	1.08784	0.3	0.045	1.44902e-14	GC/Cycling
TBCA	6.28487e-19	0.999314	0.343	0.059	1.58756e-14	GC/Cycling
MT.ND5	6.83111e-19	1.04216	0.686	0.222	1.72554e-14	GC/Cycling
H1FX	7.43618e-19	0.806611	0.329	0.053	1.87838e-14	GC/Cycling
ZBTB8OS	7.62795e-19	0.872647	0.3	0.045	1.92682e-14	GC/Cycling
SLK	7.69332e-19	0.447383	0.286	0.041	1.94333e-14	GC/Cycling
RP11.120B7.1	8.54124e-19	0.379876	0.529	0.118	2.15752e-14	GC/Cycling
MT.CO3	8.6625e-19	1.11017	0.843	0.308	2.18815e-14	GC/Cycling
NOP10	8.77178e-19	0.992719	0.386	0.072	2.21575e-14	GC/Cycling
GNAI2	9.16294e-19	0.296848	0.386	0.071	2.31456e-14	GC/Cycling
RP11.390K5.1	9.99107e-19	0.376453	0.5	0.11	2.52374e-14	GC/Cycling
ERH	1.0705e-18	0.864653	0.486	0.111	2.70409e-14	GC/Cycling
FKBP9	1.08367e-18	1.17657	0.257	0.035	2.73735e-14	GC/Cycling
HM13	1.16056e-18	0.30961	0.343	0.058	2.93158e-14	GC/Cycling
DDX46	1.19402e-18	0.66467	0.257	0.034	3.0161e-14	GC/Cycling
SNORD3B.2	1.21924e-18	0.782757	0.486	0.111	3.07979e-14	GC/Cycling
STAU1	1.59639e-18	0.514039	0.257	0.034	4.03247e-14	GC/Cycling
ANXA2	1.87885e-18	0.693566	0.629	0.182	4.74599e-14	GC/Cycling
RPL28	2.11276e-18	0.709269	0.429	0.09	5.33684e-14	GC/Cycling
HIST2H2AA4	2.26792e-18	0.282713	0.343	0.057	5.72877e-14	GC/Cycling
MTND6P4	2.45765e-18	0.52344	0.443	0.095	6.20803e-14	GC/Cycling
RPL9P7	2.58116e-18	0.38358	0.571	0.145	6.52001e-14	GC/Cycling
RBM25	2.58564e-18	1.07333	0.6	0.168	6.53133e-14	GC/Cycling
CAMTA1	2.88481e-18	0.642184	0.257	0.034	7.28702e-14	GC/Cycling
DDIT4	3.12404e-18	0.32598	0.3	0.045	7.89133e-14	GC/Cycling
NDUFA1	3.2481e-18	0.515717	0.357	0.063	8.20469e-14	GC/Cycling
ECHS1	3.55478e-18	0.579612	0.257	0.034	8.97938e-14	GC/Cycling
SNORD3B.1	3.59122e-18	0.665566	0.486	0.111	9.07142e-14	GC/Cycling
PET100	3.62775e-18	0.411292	0.357	0.062	9.1637e-14	GC/Cycling
NAP1L4	4.47e-18	0.613351	0.271	0.038	1.12912e-13	GC/Cycling
HLA.DPA1	4.91664e-18	0.371056	0.271	0.038	1.24194e-13	GC/Cycling
CCDC144B	5.08582e-18	0.284654	0.286	0.042	1.28468e-13	GC/Cycling
TPT1	5.17458e-18	0.928467	0.643	0.198	1.3071e-13	GC/Cycling
SRRM2	5.61378e-18	0.736634	0.429	0.088	1.41804e-13	GC/Cycling
RP11.425L10.1	6.77367e-18	0.523815	0.471	0.106	1.71103e-13	GC/Cycling
RPS19	7.05326e-18	0.688989	0.771	0.254	1.78165e-13	GC/Cycling
SNORD3A	7.16746e-18	1.25902	0.429	0.096	1.8105e-13	GC/Cycling
RPS20	7.66286e-18	0.452593	0.671	0.203	1.93564e-13	GC/Cycling
HLA.B	8.21614e-18	0.970705	0.786	0.282	2.0754e-13	GC/Cycling
COX5B	8.73405e-18	1.01289	0.329	0.059	2.20622e-13	GC/Cycling
RPL31P2	9.83337e-18	0.333423	0.314	0.051	2.48391e-13	GC/Cycling
SREK1	1.32729e-17	0.503496	0.357	0.066	3.35273e-13	GC/Cycling
PPP4C	1.41544e-17	0.675495	0.286	0.043	3.5754e-13	GC/Cycling
KDELR2	1.63183e-17	0.61101	0.257	0.036	4.12201e-13	GC/Cycling
TPT1.AS1	1.63374e-17	0.390794	0.286	0.044	4.12683e-13	GC/Cycling
MT.CYB	1.78625e-17	0.615189	0.843	0.298	4.51206e-13	GC/Cycling
SRSF11	1.90753e-17	0.440928	0.5	0.121	4.81843e-13	GC/Cycling
SH3BGRL3	2.13388e-17	0.309282	0.3	0.047	5.39017e-13	GC/Cycling
GPI	2.21516e-17	0.651967	0.457	0.107	5.59548e-13	GC/Cycling
CYC1	2.22287e-17	0.461348	0.286	0.043	5.61496e-13	GC/Cycling
SP1	2.7859e-17	0.695501	0.457	0.107	7.03718e-13	GC/Cycling
BTG1	2.85585e-17	0.454333	0.529	0.129	7.21389e-13	GC/Cycling
TCEB1	3.01025e-17	0.379651	0.343	0.064	7.60388e-13	GC/Cycling
PSMD1	3.50013e-17	0.888654	0.3	0.05	8.84132e-13	GC/Cycling
TOMM22	3.55154e-17	0.367749	0.6	0.164	8.97118e-13	GC/Cycling
ARPP19	3.86564e-17	0.436722	0.343	0.063	9.7646e-13	GC/Cycling
CDK2	4.24883e-17	0.40819	0.529	0.132	1.07325e-12	GC/Cycling
PSME2	4.41771e-17	0.442398	0.543	0.137	1.11591e-12	GC/Cycling
RPS27A	4.84586e-17	0.754673	0.586	0.169	1.22406e-12	GC/Cycling
UBA52	5.01797e-17	0.327022	0.7	0.224	1.26754e-12	GC/Cycling
RPS23	5.23725e-17	0.402604	0.457	0.101	1.32293e-12	GC/Cycling
HMGB1P5	5.47285e-17	0.813463	0.786	0.271	1.38244e-12	GC/Cycling
RRBP1	5.95213e-17	0.555407	0.386	0.078	1.50351e-12	GC/Cycling
RPS15	8.54328e-17	0.627545	0.529	0.134	2.15803e-12	GC/Cycling
H2AFV	8.5638e-17	0.8148	0.257	0.037	2.16322e-12	GC/Cycling
DBI	8.85423e-17	0.525794	0.271	0.041	2.23658e-12	GC/Cycling
HNRNPM	9.11571e-17	0.538439	0.3	0.05	2.30263e-12	GC/Cycling
NONO	9.27207e-17	0.509252	0.514	0.132	2.34212e-12	GC/Cycling
LY6E	9.53258e-17	0.32365	0.286	0.045	2.40793e-12	GC/Cycling
ZBTB7A	1.11405e-16	0.290717	0.314	0.055	2.81409e-12	GC/Cycling
ATP5J2	1.18696e-16	0.517164	0.329	0.059	2.99826e-12	GC/Cycling
SF3B2	1.25558e-16	0.375769	0.357	0.071	3.17161e-12	GC/Cycling
USP36	1.26187e-16	0.555869	0.257	0.038	3.18749e-12	GC/Cycling
CTD.3035D6.1	1.26768e-16	0.413785	0.586	0.155	3.20216e-12	GC/Cycling
MGAT1	1.31128e-16	0.704266	0.257	0.038	3.31229e-12	GC/Cycling
HUWE1	1.39789e-16	0.321788	0.257	0.038	3.53107e-12	GC/Cycling
HLA.C	1.47861e-16	1.02674	0.657	0.214	3.73497e-12	GC/Cycling
GDF5OS	2.05379e-16	0.887202	0.514	0.138	5.18787e-12	GC/Cycling
CCDC88A	2.16003e-16	0.493945	0.3	0.052	5.45624e-12	GC/Cycling
MLEC	2.17003e-16	0.837325	0.257	0.038	5.48149e-12	GC/Cycling
LMAN2	2.18824e-16	0.707406	0.5	0.13	5.52748e-12	GC/Cycling
SRSF5	2.19754e-16	0.965744	0.414	0.094	5.55099e-12	GC/Cycling
RSL1D1	2.20101e-16	0.482175	0.329	0.061	5.55976e-12	GC/Cycling
ILF3	3.08943e-16	0.652546	0.329	0.062	7.80389e-12	GC/Cycling
GTF2I	3.80422e-16	0.436079	0.286	0.048	9.60947e-12	GC/Cycling
RPL13AP20	3.87109e-16	0.326269	0.614	0.177	9.77836e-12	GC/Cycling
FOS	4.19955e-16	0.660976	0.6	0.177	1.06081e-11	GC/Cycling
RPL13AP25	4.36451e-16	0.415723	0.643	0.191	1.10248e-11	GC/Cycling
COX4I1	5.0599e-16	0.294948	0.357	0.071	1.27813e-11	GC/Cycling
RPL13	5.32472e-16	0.636224	0.729	0.257	1.34502e-11	GC/Cycling
SEC61B	6.57361e-16	0.926639	0.257	0.039	1.6605e-11	GC/Cycling
DGCR8	6.90631e-16	0.68955	0.286	0.048	1.74453e-11	GC/Cycling
HSPA5	8.06518e-16	0.532298	0.6	0.179	2.03726e-11	GC/Cycling
ATP5L	8.47472e-16	0.38311	0.357	0.069	2.14072e-11	GC/Cycling
RP5.857K21.7	9.64174e-16	0.9915	0.9	0.385	2.4355e-11	GC/Cycling
CCRN4L	9.92186e-16	0.621732	0.314	0.057	2.50626e-11	GC/Cycling
NOP56	9.96868e-16	0.576566	0.371	0.079	2.51809e-11	GC/Cycling
KTN1	1.0679e-15	0.441638	0.414	0.092	2.69751e-11	GC/Cycling
AC079922.2	1.16805e-15	0.337114	0.486	0.118	2.95049e-11	GC/Cycling
KIAA0930	1.46853e-15	0.761097	0.357	0.075	3.70951e-11	GC/Cycling
PRKDC	1.66578e-15	0.428966	0.357	0.073	4.20775e-11	GC/Cycling
MTRNR2L1	1.68589e-15	0.766621	0.586	0.19	4.25857e-11	GC/Cycling
CORO1C	1.9819e-15	0.434772	0.657	0.206	5.00627e-11	GC/Cycling
RPL13P12	2.07679e-15	0.595274	0.686	0.229	5.24597e-11	GC/Cycling
DUSP5	2.10563e-15	0.360935	0.257	0.041	5.31881e-11	GC/Cycling
RPS23P8	2.17657e-15	0.448334	0.443	0.105	5.49801e-11	GC/Cycling
GADD45B	2.62773e-15	0.769066	0.343	0.071	6.63764e-11	GC/Cycling
CIR1	2.94223e-15	0.375323	0.257	0.041	7.43206e-11	GC/Cycling
RPL7L1	3.08511e-15	0.626446	0.257	0.041	7.79298e-11	GC/Cycling
TCERG1	3.25038e-15	0.439854	0.271	0.045	8.21046e-11	GC/Cycling
ME2	3.27083e-15	0.601261	0.357	0.076	8.26212e-11	GC/Cycling
ATP5J	3.27693e-15	0.495134	0.457	0.112	8.27753e-11	GC/Cycling
RTF1	4.28171e-15	0.878484	0.429	0.107	1.08156e-10	GC/Cycling
BPTF	4.40849e-15	0.483406	0.357	0.075	1.11358e-10	GC/Cycling
PCNXL3	4.58828e-15	0.436506	0.557	0.159	1.159e-10	GC/Cycling
GABPB1.AS1	5.26461e-15	0.256408	0.314	0.06	1.32984e-10	GC/Cycling
ACBD3	5.69425e-15	0.279401	0.271	0.046	1.43837e-10	GC/Cycling
JMJD1C	6.70255e-15	0.679881	0.414	0.1	1.69306e-10	GC/Cycling
LINC00657	9.04406e-15	0.601847	0.443	0.115	2.28453e-10	GC/Cycling
RPL24	9.65348e-15	0.377122	0.557	0.164	2.43847e-10	GC/Cycling
RPS3AP49	9.96169e-15	0.321599	0.529	0.147	2.51632e-10	GC/Cycling
RP5.857K21.6	1.00757e-14	0.878236	0.957	0.432	2.54512e-10	GC/Cycling
CHST12	1.02144e-14	0.325851	0.329	0.067	2.58017e-10	GC/Cycling
NPM1	1.14169e-14	0.484401	0.614	0.198	2.88391e-10	GC/Cycling
ANAPC11	1.26721e-14	0.319152	0.271	0.047	3.20097e-10	GC/Cycling
TRA2B	1.27835e-14	0.450453	0.471	0.122	3.22911e-10	GC/Cycling
CAST	1.57288e-14	0.813353	0.314	0.062	3.9731e-10	GC/Cycling
RPS28	1.62404e-14	0.983565	0.557	0.181	4.10231e-10	GC/Cycling
SAP18	1.75542e-14	0.567135	0.357	0.078	4.4342e-10	GC/Cycling
ATP1A1	1.75908e-14	0.734639	0.3	0.06	4.44343e-10	GC/Cycling
BCL7A	1.79799e-14	0.890296	0.271	0.048	4.54172e-10	GC/Cycling
SLC25A37	1.8481e-14	0.360692	0.514	0.157	4.66831e-10	GC/Cycling
YWHAB	1.9078e-14	0.488197	0.486	0.135	4.81911e-10	GC/Cycling
JAK1	2.04588e-14	0.291761	0.357	0.075	5.16788e-10	GC/Cycling
UBE2I	2.06075e-14	0.275051	0.314	0.061	5.20546e-10	GC/Cycling
RPL35A	2.11507e-14	0.318823	0.643	0.208	5.34268e-10	GC/Cycling
INTS3	2.28199e-14	0.466803	0.471	0.129	5.76432e-10	GC/Cycling
PNRC1	2.4415e-14	0.644021	0.3	0.058	6.16723e-10	GC/Cycling
RPS10P3	2.45075e-14	0.33403	0.371	0.084	6.1906e-10	GC/Cycling
HMGB1	2.66236e-14	0.732389	0.829	0.333	6.72511e-10	GC/Cycling
RPL13AP5	2.74158e-14	0.290476	0.614	0.19	6.92523e-10	GC/Cycling
C7orf73	3.48935e-14	0.532814	0.257	0.044	8.81409e-10	GC/Cycling
JUNB	3.68868e-14	0.375745	0.557	0.165	9.3176e-10	GC/Cycling
MTND2P28	3.75517e-14	0.525944	0.643	0.226	9.48556e-10	GC/Cycling
CLTC	3.98976e-14	0.499758	0.271	0.05	1.00781e-09	GC/Cycling
PSMB8	4.12158e-14	0.66899	0.257	0.044	1.04111e-09	GC/Cycling
UFD1L	4.19068e-14	0.420003	0.257	0.044	1.05857e-09	GC/Cycling
HLA.DRB5	4.30941e-14	0.622056	0.286	0.055	1.08856e-09	GC/Cycling
TNRC6A	4.38912e-14	0.784434	0.3	0.059	1.10869e-09	GC/Cycling
NDUFA12	4.41803e-14	0.767893	0.329	0.068	1.11599e-09	GC/Cycling
RPL5P34	4.63052e-14	0.366674	0.443	0.113	1.16967e-09	GC/Cycling
GAS5	4.79709e-14	0.474622	0.3	0.06	1.21175e-09	GC/Cycling
CD44	5.11627e-14	0.816109	0.357	0.081	1.29237e-09	GC/Cycling
IK	5.4439e-14	0.257478	0.4	0.096	1.37513e-09	GC/Cycling
CRIPT	5.62535e-14	0.321805	0.3	0.058	1.42096e-09	GC/Cycling
DNAJA2	5.85066e-14	0.808039	0.486	0.143	1.47788e-09	GC/Cycling
DDX27	5.91253e-14	0.468758	0.286	0.054	1.49351e-09	GC/Cycling
PFN1P1	7.35535e-14	0.253616	0.429	0.108	1.85796e-09	GC/Cycling
MT.ND2	7.75772e-14	0.58087	0.757	0.3	1.9596e-09	GC/Cycling
NEDD8	9.09337e-14	0.652946	0.271	0.05	2.29699e-09	GC/Cycling
UBC	9.92377e-14	0.804465	0.714	0.29	2.50674e-09	GC/Cycling
NDUFA3	1.0954e-13	0.654891	0.4	0.106	2.76697e-09	GC/Cycling
DDX21	1.12768e-13	0.570686	0.329	0.071	2.84851e-09	GC/Cycling
EIF5B	1.24545e-13	0.358275	0.443	0.119	3.146e-09	GC/Cycling
SSH1	1.30303e-13	0.294464	0.257	0.045	3.29145e-09	GC/Cycling
HNRNPA2B1	1.58945e-13	0.512878	0.614	0.207	4.01494e-09	GC/Cycling
ATPIF1	1.80927e-13	0.480807	0.257	0.045	4.57021e-09	GC/Cycling
RPL13A	1.85714e-13	0.40953	0.657	0.227	4.69113e-09	GC/Cycling
TNIP1	1.9028e-13	0.302746	0.257	0.046	4.80648e-09	GC/Cycling
SUB1P3	2.37093e-13	0.340834	0.271	0.051	5.98897e-09	GC/Cycling
UQCRQ	2.40507e-13	0.467194	0.414	0.103	6.07522e-09	GC/Cycling
THOC2	2.43757e-13	0.597738	0.3	0.061	6.1573e-09	GC/Cycling
ACADVL	2.46341e-13	0.547046	0.257	0.047	6.22257e-09	GC/Cycling
ASAP1	2.68401e-13	0.450489	0.257	0.046	6.7798e-09	GC/Cycling
RAP1B	2.9094e-13	0.354347	0.314	0.067	7.34915e-09	GC/Cycling
NDUFA4	3.01604e-13	0.432196	0.314	0.065	7.61852e-09	GC/Cycling
ALDH6A1	3.05329e-13	0.446427	0.3	0.064	7.71261e-09	GC/Cycling
RP11.380M21.2	3.36747e-13	0.559618	0.743	0.304	8.50623e-09	GC/Cycling
RPL35	3.64687e-13	0.325523	0.729	0.254	9.212e-09	GC/Cycling
NFKBIZ	4.67858e-13	0.443784	0.429	0.114	1.18181e-08	GC/Cycling
RPS29	5.32189e-13	0.497577	0.686	0.254	1.34431e-08	GC/Cycling
RP11.464D20.2	6.16617e-13	0.259766	0.3	0.061	1.55757e-08	GC/Cycling
SUB1	7.53541e-13	0.74849	0.5	0.154	1.90344e-08	GC/Cycling
SGK1	7.68834e-13	0.329388	0.371	0.094	1.94208e-08	GC/Cycling
SNHG5	8.17247e-13	0.871062	0.514	0.162	2.06437e-08	GC/Cycling
UBE2D2	9.97661e-13	0.277354	0.286	0.058	2.52009e-08	GC/Cycling
RAB2A	1.33599e-12	0.374905	0.257	0.048	3.37472e-08	GC/Cycling
PAQR7	1.44567e-12	0.340348	0.371	0.094	3.65176e-08	GC/Cycling
ANKRD11	1.76071e-12	0.830242	0.314	0.072	4.44756e-08	GC/Cycling
SEC63	1.81189e-12	0.265231	0.286	0.059	4.57683e-08	GC/Cycling
ATP6V1G1	1.81943e-12	0.390831	0.257	0.049	4.59587e-08	GC/Cycling
ADAM10	1.87359e-12	0.532375	0.486	0.156	4.7327e-08	GC/Cycling
ENSA	1.88585e-12	0.526034	0.271	0.056	4.76364e-08	GC/Cycling
RPS18	2.27555e-12	0.369974	0.6	0.197	5.74804e-08	GC/Cycling
PHPT1	2.33149e-12	0.527903	0.3	0.064	5.88934e-08	GC/Cycling
EBP	2.41894e-12	0.540632	0.4	0.108	6.11025e-08	GC/Cycling
WDR76	2.52222e-12	0.714137	0.257	0.05	6.37112e-08	GC/Cycling
SLC35F6	3.33661e-12	0.44169	0.443	0.129	8.42829e-08	GC/Cycling
AC016739.2	3.9737e-12	0.338598	0.486	0.151	1.00376e-07	GC/Cycling
KDM2A	3.98738e-12	0.308563	0.314	0.071	1.00721e-07	GC/Cycling
RP11.234A1.1	4.49508e-12	0.406114	0.571	0.184	1.13546e-07	GC/Cycling
NOL9	5.65005e-12	0.364122	0.257	0.052	1.4272e-07	GC/Cycling
RPN1	6.83015e-12	0.52415	0.571	0.208	1.7253e-07	GC/Cycling
RPS6	7.10083e-12	0.651458	0.614	0.24	1.79367e-07	GC/Cycling
IRF9	7.5153e-12	0.39343	0.343	0.087	1.89836e-07	GC/Cycling
RP1.182O16.1	9.68614e-12	0.321036	0.457	0.13	2.44672e-07	GC/Cycling
RP11.36C20.1	9.79987e-12	0.288769	0.343	0.087	2.47545e-07	GC/Cycling
PEX26	9.9506e-12	0.649693	0.271	0.058	2.51352e-07	GC/Cycling
CLIC1	1.10152e-11	0.38408	0.343	0.084	2.78244e-07	GC/Cycling
RPL23A	1.11105e-11	0.324024	0.557	0.187	2.80651e-07	GC/Cycling
SERF2	1.19294e-11	0.259038	0.786	0.318	3.01337e-07	GC/Cycling
NSRP1	1.76796e-11	0.274845	0.257	0.053	4.46586e-07	GC/Cycling
SNHG3	1.8675e-11	0.309052	0.286	0.064	4.71731e-07	GC/Cycling
TAX1BP1	2.17395e-11	0.454815	0.286	0.064	5.4914e-07	GC/Cycling
MT.CO1	2.48979e-11	0.670118	0.929	0.463	6.28921e-07	GC/Cycling
FOSB	3.28081e-11	0.452818	0.4	0.116	8.28733e-07	GC/Cycling
RP4.671O14.6	3.49805e-11	0.979148	0.3	0.071	8.83606e-07	GC/Cycling
FTLP3	4.87271e-11	0.286267	0.457	0.145	1.23085e-06	GC/Cycling
MT.TQ	5.35216e-11	0.507736	0.786	0.361	1.35196e-06	GC/Cycling
RPS27L	5.59831e-11	0.585338	0.257	0.056	1.41413e-06	GC/Cycling
PLEKHB2	6.51969e-11	0.42014	0.443	0.136	1.64687e-06	GC/Cycling
IFITM2	6.68432e-11	0.458915	0.329	0.087	1.68846e-06	GC/Cycling
FAM133B	7.64748e-11	0.294545	0.329	0.083	1.93175e-06	GC/Cycling
ZNF557	8.53075e-11	0.742827	0.386	0.115	2.15487e-06	GC/Cycling
PTMA	9.83058e-11	0.716449	0.929	0.584	2.4832e-06	GC/Cycling
FAM103A2P	9.86278e-11	0.325881	0.3	0.073	2.49134e-06	GC/Cycling
ATP1B1	1.05164e-10	0.486301	0.4	0.117	2.65644e-06	GC/Cycling
ARHGAP1	1.1978e-10	0.671821	0.4	0.123	3.02564e-06	GC/Cycling
PSMB9	1.27275e-10	0.316985	0.271	0.062	3.21498e-06	GC/Cycling
DCAKD	1.91624e-10	0.496173	0.5	0.171	4.84042e-06	GC/Cycling
TMED9	2.89597e-10	0.47464	0.286	0.068	7.31522e-06	GC/Cycling
SLC39A11	3.36302e-10	0.447267	0.357	0.106	8.495e-06	GC/Cycling
DRAP1	3.66792e-10	0.299728	0.271	0.064	9.26516e-06	GC/Cycling
SEMA4D	3.73802e-10	0.305911	0.314	0.081	9.44223e-06	GC/Cycling
RPLP1	3.86481e-10	0.319235	0.657	0.263	9.76251e-06	GC/Cycling
PTMAP5	3.95237e-10	0.519199	0.9	0.543	9.98368e-06	GC/Cycling
FTL	4.11149e-10	0.599763	0.771	0.35	1.03856e-05	GC/Cycling
ARSA	4.80131e-10	0.33648	0.343	0.095	1.21281e-05	GC/Cycling
TTC3	4.84837e-10	0.655684	0.3	0.078	1.2247e-05	GC/Cycling
ALYREF	4.99053e-10	0.532915	0.914	0.461	1.26061e-05	GC/Cycling
HELLPAR	5.23523e-10	0.267429	0.257	0.059	1.32242e-05	GC/Cycling
EYA3	6.31724e-10	0.469086	0.329	0.092	1.59573e-05	GC/Cycling
OAZ2	6.5037e-10	0.537346	0.257	0.061	1.64283e-05	GC/Cycling
RP1.278E11.3	8.44775e-10	0.267842	0.7	0.282	2.1339e-05	GC/Cycling
ARHGDIB	8.86878e-10	0.295876	0.443	0.148	2.24025e-05	GC/Cycling
CFLAR	1.12429e-09	0.374979	0.443	0.15	2.83995e-05	GC/Cycling
RPL14	1.49564e-09	0.3911	0.714	0.323	3.77799e-05	GC/Cycling
HBS1L	1.5704e-09	0.351007	0.486	0.171	3.96684e-05	GC/Cycling
RPS8	1.60008e-09	0.307291	0.729	0.331	4.04181e-05	GC/Cycling
SGPL1	1.63185e-09	0.625798	0.3	0.082	4.12205e-05	GC/Cycling
MED13	2.0485e-09	0.369367	0.271	0.068	5.1745e-05	GC/Cycling
RNF144B	2.32509e-09	0.446618	0.3	0.082	5.87319e-05	GC/Cycling
UPF2	2.53159e-09	0.393043	0.329	0.094	6.39478e-05	GC/Cycling
RELL1	6.29583e-09	0.63642	0.371	0.125	0.000159033	GC/Cycling
PIGR	6.96957e-09	1.3127	0.257	0.068	0.000176051	GC/Cycling
RPL14P1	7.78447e-09	0.308168	0.686	0.298	0.000196636	GC/Cycling
LINC01169	8.71322e-09	0.434904	0.543	0.21	0.000220096	GC/Cycling
ZNF207	9.23105e-09	0.321288	0.286	0.078	0.000233176	GC/Cycling
HLA.DMA	9.40793e-09	0.25501	0.257	0.066	0.000237644	GC/Cycling
SUMO1	1.10496e-08	0.520982	0.329	0.1	0.000279113	GC/Cycling
DUSP4	2.75303e-08	0.302641	0.329	0.104	0.000695416	GC/Cycling
MT.CO2	2.8651e-08	0.563146	0.9	0.484	0.000723723	GC/Cycling
TSC2	2.95081e-08	0.370956	0.3	0.089	0.000745376	GC/Cycling
ISCU	3.16464e-08	0.284766	0.271	0.075	0.000799388	GC/Cycling
YIPF4	3.272e-08	0.255931	0.286	0.085	0.000826507	GC/Cycling
ISG15	1.00382e-07	0.505567	0.514	0.217	0.00253564	GC/Cycling
RGS1	1.08021e-07	0.380219	0.314	0.101	0.00272861	GC/Cycling
CH507.513H4.5	1.99439e-07	1.17984	0.743	0.429	0.00503782	GC/Cycling
CH507.513H4.6	2.02957e-07	1.23735	0.743	0.43	0.00512669	GC/Cycling
ITGAX	2.56813e-07	0.255162	0.557	0.255	0.0064871	GC/Cycling
CH507.513H4.4	3.28643e-07	1.22919	0.729	0.43	0.00830152	GC/Cycling
FNDC3B	4.08134e-07	0.307375	0.271	0.086	0.0103095	GC/Cycling
USP7	4.32912e-07	0.371581	0.3	0.099	0.0109354	GC/Cycling
NSUN6	6.73263e-07	0.396471	0.271	0.085	0.0170066	GC/Cycling
CH507.513H4.3	8.22845e-07	1.17826	0.729	0.431	0.0207851	GC/Cycling
CLIP1	1.72404e-06	0.424125	0.271	0.094	0.0435493	GC/Cycling
TMSB4XP2	2.86729e-06	0.266038	0.286	0.098	0.0724276	GC/Cycling
RP1.159A19.3	4.33139e-06	0.664823	0.443	0.179	0.109411	GC/Cycling
STAT3	6.25154e-06	0.360583	0.829	0.528	0.157914	GC/Cycling
PRRG3	1.66926e-05	0.407537	0.5	0.248	0.421654	GC/Cycling
DNMT3A	1.84634e-05	0.30821	0.857	0.665	0.466385	GC/Cycling
ZNF302	1.99007e-05	0.886997	0.814	0.531	0.502692	GC/Cycling
FNBP1	3.81966e-05	0.294625	0.543	0.307	0.964847	GC/Cycling
SLCO3A1	0.000120556	0.270502	0.314	0.136	1	GC/Cycling
MTRNR2L8	0.000153409	0.318455	0.9	0.688	1	GC/Cycling
GREM1	0.000155241	0.681571	0.829	0.562	1	GC/Cycling
CHFR	0.000162458	0.362596	0.286	0.121	1	GC/Cycling
IDH2	0.000218614	0.339527	0.257	0.108	1	GC/Cycling
MT.RNR1	0.00035874	0.338359	0.871	0.58	1	GC/Cycling
IRF8	2.44646e-100	3.87853	0.718	0.206	6.17975e-96	Naïve
BCL11A	7.1594e-74	3.80865	0.665	0.279	1.80846e-69	Naïve
CD74	8.92075e-70	1.54404	0.866	0.656	2.25338e-65	Naïve
FGD2	8.54166e-62	1.66347	0.833	0.629	2.15762e-57	Naïve
CYBB	3.44748e-53	2.06722	0.707	0.41	8.70833e-49	Naïve
TNFRSF13C	5.66781e-53	1.60923	0.836	0.575	1.43169e-48	Naïve
LGR6	5.82128e-50	1.72643	0.396	0.042	1.47045e-45	Naïve
KLF6	4.86357e-44	0.937662	0.947	0.86	1.22854e-39	Naïve
CTNNB1	8.11244e-44	1.33366	0.876	0.738	2.0492e-39	Naïve
FOXP1	1.91961e-41	2.89115	0.636	0.413	4.84894e-37	Naïve
AMFR	9.43812e-40	1.73163	0.664	0.383	2.38407e-35	Naïve
B4GALT1	3.27588e-39	1.69008	0.754	0.544	8.27488e-35	Naïve
TRA2A	2.93909e-38	0.894468	0.922	0.858	7.42413e-34	Naïve
STK17B	9.4216e-36	1.0684	0.861	0.752	2.3799e-31	Naïve
RASGEF1B	1.07494e-35	1.93803	0.698	0.529	2.71529e-31	Naïve
CDC42	6.48813e-34	1.08835	0.825	0.737	1.6389e-29	Naïve
PIP4K2A	2.66091e-33	1.7077	0.673	0.454	6.72145e-29	Naïve
ELMSAN1	5.75525e-33	2.23849	0.585	0.346	1.45378e-28	Naïve
RASSF3	5.8632e-32	2.37641	0.514	0.262	1.48104e-27	Naïve
HNRNPH1	2.27172e-30	0.505197	1	1	5.73836e-26	Naïve
EBF1	7.02596e-29	2.04408	0.439	0.175	1.77476e-24	Naïve
SET	2.68645e-28	0.645148	0.933	0.902	6.78598e-24	Naïve
SIGLEC14	6.9066e-28	3.06448	0.387	0.15	1.74461e-23	Naïve
MDM4	4.79486e-27	0.958281	0.827	0.746	1.21118e-22	Naïve
DEPDC5	7.44109e-26	1.12906	0.307	0.075	1.87962e-21	Naïve
HNRNPL	5.61768e-25	0.48658	0.986	0.967	1.41903e-20	Naïve
FMNL3	1.3467e-23	2.5073	0.368	0.152	3.40177e-19	Naïve
IFI44L	1.60146e-22	2.99654	0.354	0.146	4.04528e-18	Naïve
SRSF6	1.83279e-22	0.684199	0.924	0.873	4.62964e-18	Naïve
SP110	5.91874e-22	1.89202	0.455	0.246	1.49507e-17	Naïve
R3HDM2	1.03774e-21	1.80335	0.529	0.331	2.62134e-17	Naïve
PAN3	1.08652e-21	1.27096	0.635	0.45	2.74454e-17	Naïve
PPP3CA	2.66463e-20	1.13061	0.743	0.642	6.73086e-16	Naïve
ACTB	1.64835e-19	0.830421	0.804	0.719	4.16373e-15	Naïve
EIF2S3	1.97552e-19	0.939293	0.792	0.75	4.99017e-15	Naïve
ADAM19	2.07418e-19	0.87855	0.792	0.713	5.23939e-15	Naïve
HLA.DRA	2.25459e-19	2.44129	0.365	0.169	5.69509e-15	Naïve
ANKRD44	5.48866e-17	1.79943	0.412	0.229	1.38644e-12	Naïve
LBH	8.60676e-17	1.58844	0.31	0.125	2.17407e-12	Naïve
HLA.DRB1	1.42691e-16	2.04818	0.333	0.158	3.60438e-12	Naïve
C6orf62	2.04528e-16	0.685957	0.821	0.738	5.16638e-12	Naïve
PARP14	2.11748e-16	2.0546	0.444	0.275	5.34875e-12	Naïve
CAPZA1	1.54309e-15	0.799007	0.769	0.721	3.89784e-11	Naïve
SON	6.17971e-15	0.769773	0.744	0.662	1.56099e-10	Naïve
FANCD2	3.86822e-14	1.8237	0.382	0.221	9.77112e-10	Naïve
SKIL	2.55428e-13	1.303	0.609	0.515	6.45212e-09	Naïve
HIF1A	2.74409e-13	1.4207	0.543	0.415	6.93157e-09	Naïve
TNRC6B	2.92386e-13	1.12988	0.622	0.548	7.38568e-09	Naïve
SMU1	4.0314e-13	1.45678	0.511	0.371	1.01833e-08	Naïve
PIKFYVE	1.21434e-12	2.10039	0.268	0.131	3.06742e-08	Naïve
PSMA3.AS1	1.50767e-12	1.14824	0.568	0.452	3.80838e-08	Naïve
CLEC2D	9.80969e-12	1.51767	0.354	0.21	2.47793e-07	Naïve
EXOSC6	2.49565e-11	1.17696	0.536	0.396	6.30402e-07	Naïve
ARF6	3.22432e-11	0.660066	0.779	0.765	8.14464e-07	Naïve
SBNO1	3.28693e-11	1.36165	0.45	0.315	8.30279e-07	Naïve
ARPC4	4.33916e-11	1.07014	0.595	0.494	1.09607e-06	Naïve
RUFY3	2.51762e-10	1.57685	0.349	0.213	6.35952e-06	Naïve
SERPINB9	2.7717e-10	0.833445	0.67	0.606	7.00131e-06	Naïve
TRIM38	6.94806e-10	1.6629	0.333	0.21	1.75508e-05	Naïve
LINC01578	1.01663e-09	1.18607	0.43	0.302	2.56801e-05	Naïve
ITGAX	1.91814e-09	2.2577	0.308	0.196	4.84523e-05	Naïve
CMTM6	2.01497e-09	1.39048	0.268	0.142	5.08981e-05	Naïve
RN7SL784P	2.0981e-09	0.840054	0.281	0.158	5.29981e-05	Naïve
JAK3	3.44585e-09	1.38376	0.418	0.308	8.70422e-05	Naïve
NLRC5	5.33759e-09	1.36657	0.261	0.142	0.000134827	Naïve
AP000936.1	5.49566e-09	0.926429	0.382	0.277	0.00013882	Naïve
CHD1	8.6722e-09	1.74582	0.256	0.142	0.00021906	Naïve
AC002075.4	1.04759e-08	0.85612	0.386	0.277	0.000264621	Naïve
RBM39	1.18826e-08	0.89922	0.642	0.581	0.000300154	Naïve
WTAP	1.43041e-08	0.636721	0.782	0.781	0.000361322	Naïve
CD47	1.69527e-08	1.53705	0.343	0.229	0.000428226	Naïve
RP11.10G12.1	1.86918e-08	0.544602	0.291	0.179	0.000472156	Naïve
RP11.761N21.2	3.16761e-08	0.955082	0.408	0.313	0.000800137	Naïve
RP11.543P15.1	3.62394e-08	0.898992	0.424	0.327	0.000915406	Naïve
RP11.175B9.3	4.5375e-08	0.948645	0.419	0.327	0.00114617	Naïve
RPS27	7.68682e-08	1.20191	0.472	0.408	0.00194169	Naïve
ANKRD10	1.28269e-07	0.916877	0.564	0.485	0.00324007	Naïve
CHD7	1.52768e-07	1.5196	0.271	0.165	0.00385891	Naïve
RP3.423B22.5	2.51823e-07	0.572775	0.317	0.221	0.00636105	Naïve
PARP9	2.9088e-07	1.57217	0.269	0.167	0.00734762	Naïve
RP11.20O24.1	3.80408e-07	0.315465	0.26	0.162	0.00960909	Naïve
RAB12	3.80526e-07	0.789791	0.614	0.546	0.00961208	Naïve
RQCD1	4.81503e-07	1.00578	0.551	0.488	0.0121628	Naïve
PRDM2	6.24563e-07	1.08479	0.341	0.238	0.0157765	Naïve
RPL21	6.57521e-07	1.18747	0.531	0.488	0.016609	Naïve
RPS27P29	8.14232e-07	0.500314	0.322	0.233	0.0205675	Naïve
DNAJB14	8.9054e-07	0.726421	0.281	0.177	0.022495	Naïve
PHACTR1	1.76055e-06	1.159	0.383	0.292	0.0444716	Naïve
PPP1CB	1.95398e-06	0.640671	0.738	0.737	0.0493574	Naïve
MTA2	3.69822e-06	0.578618	0.699	0.698	0.0934171	Naïve
LRRFIP1	5.8818e-06	1.57426	0.262	0.177	0.148574	Naïve
RPL21P1	1.00694e-05	0.515381	0.326	0.244	0.254352	Naïve
PDCD4	1.02792e-05	0.87527	0.537	0.479	0.259653	Naïve
WSB1	1.41548e-05	0.976781	0.533	0.492	0.357549	Naïve
RP11.488L18.10	1.46658e-05	1.07941	0.272	0.188	0.370459	Naïve
ZC3HAV1	1.5009e-05	1.00078	0.468	0.408	0.379126	Naïve
ARPC2	2.02945e-05	0.810591	0.555	0.508	0.512639	Naïve
GIGYF1	3.91009e-05	0.953137	0.413	0.338	0.987688	Naïve
SP100	5.56718e-05	0.902266	0.541	0.725	1	Naïve
RNF19A	6.81885e-05	1.13825	0.257	0.183	1	Naïve
YWHAZ	9.64412e-05	0.923493	0.52	0.465	1	Naïve
BRD4	0.000102199	0.55981	0.471	0.39	1	Naïve
PABPC1	0.000113611	0.661596	0.652	0.663	1	Naïve
RP11.1149O23.3	0.000125965	1.14334	0.265	0.192	1	Naïve
KMT2E	0.000129103	1.03841	0.491	0.444	1	Naïve
RP11.203F10.6	0.000169171	0.68454	0.393	0.333	1	Naïve
NPIPB5	0.000193367	0.706898	0.283	0.212	1	Naïve
RP11.572P18.1	0.000238632	0.792971	0.501	0.46	1	Naïve
ARID1B	0.000341876	1.11711	0.302	0.235	1	Naïve
RP11.492M23.2	0.000348785	0.579514	0.376	0.313	1	Naïve
CD55	0.000452624	1.21704	0.364	0.317	1	Naïve
RPL41	0.000473635	0.456329	0.648	0.619	1	Naïve
RPL21P28	0.000486359	0.667657	0.423	0.369	1	Naïve
ANP32E	0.000522235	0.92715	0.446	0.415	1	Naïve
MARCH6	0.000609933	0.652875	0.562	0.531	1	Naïve
MFN1	0.00063204	0.923139	0.346	0.283	1	Naïve
ZFP36L1	0.000658491	1.00621	0.302	0.235	1	Naïve
SSB	0.000831427	1.67172	0.273	0.219	1	Naïve
ARGLU1	0.000906455	1.11501	0.334	0.281	1	Naïve
CASP2	0.000994345	0.830039	0.408	0.358	1	Naïve
APOBEC3F	0.00187326	0.718566	0.271	0.213	1	Naïve
RP11.734J24.1	0.00210381	0.591719	0.371	0.337	1	Naïve
RP11.347P5.1	0.00224519	0.817562	0.297	0.238	1	Naïve
TSPYL1	0.00254775	0.471159	0.654	0.663	1	Naïve
RP11.613M5.2	0.00269336	0.479782	0.338	0.285	1	Naïve
RP13.585F24.1	0.00276941	0.386433	0.328	0.275	1	Naïve
RPL21P75	0.00303419	0.628186	0.41	0.377	1	Naïve
OSTF1	0.00315709	0.677242	0.453	0.413	1	Naïve
PTMAP5	0.00338247	0.466756	0.583	0.515	1	Naïve
EZR	0.00351715	0.94159	0.506	0.494	1	Naïve
RPL12P4	0.00395895	0.474912	0.36	0.313	1	Naïve
MGEA5	0.00496756	1.02275	0.293	0.244	1	Naïve
GNAS	0.00561591	0.917807	0.454	0.431	1	Naïve
STAT3	0.00596845	0.409623	0.554	0.521	1	Naïve
TLE3	0.00669542	0.69278	0.573	0.579	1	Naïve
BROX	0.00768623	1.04126	0.263	0.219	1	Naïve
CDC42SE2	0.00925217	1.0923	0.415	0.419	1	Naïve
RPL21P119	0.00997006	0.393542	0.387	0.338	1	Naïve
