# Supplementary material for: Tertiary lymphoid structures critical for prognosis in endometrial cancer patients
Source: Nat Commun. 2022 Mar 16;13:1373. doi: 10.1038/s41467-022-29040-x (PMC8927106; doi:10.1038/s41467-022-29040-x)
Supplement: Supplementary file 6 — Supplementary Dataset 2 [file 41467_2022_29040_MOESM6_ESM.xlsx]

## Sheet: Table S2.
Gene	p_val	avg_log2FC	pct.1	pct.2	p_val_adj	cluster
SAR1A	2.56745e-09	0.872343	0.803	0.503	6.48203e-05	IgA
IGJ	4.19218e-08	0.767477	1	0.97	0.0010584	IgA
CD55	6.54953e-07	1.41248	0.459	0.229	0.0165356	IgA
CALR	2.02838e-06	0.476598	0.967	0.905	0.0512105	IgA
SERPINB9	7.33869e-06	0.718319	0.746	0.54	0.18528	IgA
PHACTR1	8.15644e-06	1.24912	0.434	0.238	0.205926	IgA
ARID5B	2.83405e-05	0.856947	0.451	0.259	0.715513	IgA
TOB1	5.30245e-05	0.698972	0.631	0.436	1	IgA
HSPA6	5.63434e-05	0.78384	0.32	0.146	1	IgA
C16orf54	0.000101594	0.432606	0.91	0.726	1	IgA
HSPB1	0.000278767	0.534378	0.607	0.418	1	IgA
DNAJB1	0.000345388	0.799505	0.525	0.363	1	IgA
EIF1AD	0.000530118	0.941389	0.434	0.274	1	IgA
EIF5AL1	0.0008128	0.325888	0.959	0.915	1	IgA
AMFR	0.000878214	0.420201	0.467	0.277	1	IgA
RPS11P5	0.000929048	0.603014	0.68	0.576	1	IgA
HSPB1P1	0.00106266	0.353562	0.459	0.287	1	IgA
RP11.138A9.1	0.00106746	0.562763	0.484	0.311	1	IgA
HSPB1P2	0.00110717	0.256741	0.361	0.201	1	IgA
CBX6	0.00125135	0.624438	0.549	0.396	1	IgA
EAF1	0.00133993	1.01033	0.27	0.146	1	IgA
RASGEF1B	0.00139151	0.746611	0.598	0.451	1	IgA
VIM	0.00145728	0.609188	0.582	0.445	1	IgA
NUCB2	0.00187195	0.84683	0.32	0.183	1	IgA
IFRD1	0.00296029	0.54306	0.418	0.271	1	IgA
ZFP36	0.00317676	1.1845	0.27	0.155	1	IgA
RPS11	0.00337265	0.46196	0.811	0.756	1	IgA
IGLC7	0.00445293	0.29207	0.467	0.329	1	IgA
HSPA5	0.00465917	0.336879	0.508	0.348	1	IgA
RPS25	0.00472255	0.313883	0.762	0.588	1	IgA
STT3A	0.00507197	0.481792	0.713	0.591	1	IgA
RP11.587D21.1	0.00558994	0.33633	0.639	0.503	1	IgA
KLF6	0.00605005	0.344939	0.91	0.814	1	IgA
JUND	0.00696773	0.309573	0.885	0.796	1	IgA
CTD.2287O16.1	0.00739955	0.310624	0.697	0.543	1	IgA
VMP1	0.00800958	0.897256	0.361	0.253	1	IgA
ARF6	0.00807157	0.40359	0.779	0.72	1	IgA
RP5.1056L3.3	0.00853402	0.263035	0.369	0.244	1	IgA
HSPA1A	0.00913199	0.553678	0.492	0.372	1	IgA
RPS14	0.00961869	0.362574	0.467	0.329	1	IgA
BZW1	0.00991677	0.676361	0.361	0.238	1	IgA
DMWD	6.18559e-19	0.978329	0.521	0.057	1.56168e-14	IgG
SH3KBP1	2.47814e-06	0.434603	0.939	0.68	0.0625656	IgG
FGD2	1.15854e-05	0.998817	0.665	0.459	0.292498	IgG
DNMT3A	5.71549e-05	0.735514	0.802	0.713	1	IgG
GOLGA3	0.00192384	0.895472	0.369	0.213	1	IgG
GREM1	0.00232809	0.365254	0.634	0.5	1	IgG
ANKRD36C	0.00993447	0.78755	0.448	0.344	1	IgG
