# Supplementary material for: Tertiary lymphoid structures critical for prognosis in endometrial cancer patients
Source: Nat Commun. 2022 Mar 16;13:1373. doi: 10.1038/s41467-022-29040-x (PMC8927106; doi:10.1038/s41467-022-29040-x)
Supplement: Supplementary file 8 — Supplementary Dataset 4 [file 41467_2022_29040_MOESM8_ESM.xlsx]

## Sheet: Table S4
	ID	Description	setSize	enrichmentScore	NES	pvalue	p.adjust	qvalues	rank	leading_edge	core_enrichment
GO:0006955	GO:0006955	immune response	125	0.586725	4.6684	3.68644e-29	7.85211e-26	6.36007e-26	208	tags=81%, list=36%, signal=66%	CLEC12A/LAG3/IFNG/CD8A/CCL5/AIM2/FASLG/KIR3DL2/KLRD1/MARCO/TRAT1/CRTAM/KLRK1/EOMES/GZMB/CXCL9/PDCD1/ZNF683/PYHIN1/SLAMF7/NOS2/CTSW/GBP5/GZMA/TBX21/CXCR6/MMP12/UBASH3A/PRF1/SLAMF6/CD7/CD3E/CCL4/CST7/CCL3L1/CCR5/GZMM/CXCR3/CD3D/SH2D1A/KLRC2/LILRB5/THEMIS/MRC1/IRF4/CD3G/CD244/FCRL3/SLA2/CD27/CD209/PSTPIP1/TLR8/LYZ/LY9/HCST/ICOS/IL27/LAX1/C1QA/APOBEC3H/ITK/CAMK4/CD96/PTPN22/GBP4/CXCL10/CD247/CD200R1/…
GO:0002376	GO:0002376	immune system process	159	0.488803	4.32604	2.35452e-24	2.50757e-21	2.03109e-21	208	tags=72%, list=36%, signal=63%	CLEC12A/LAG3/IFNG/CD8A/CCL5/AIM2/FASLG/GPR171/KIR3DL2/KLRD1/MARCO/TRAT1/CRTAM/KLRK1/EOMES/GZMB/CXCL9/PDCD1/SIRPG/L1CAM/ZNF683/PYHIN1/SLAMF7/NOS2/CTSW/GBP5/GZMA/TBX21/CXCR6/MMP12/UBASH3A/GPR174/PRF1/SLAMF6/CD7/CD3E/CCL4/CST7/CCL3L1/CCR5/GZMM/CXCR3/CD2/CD3D/SH2D1A/KLRC2/LILRB5/THEMIS/MRC1/IRF4/CD3G/CD244/FCRL3/TIGIT/SLA2/CD27/CD209/PSTPIP1/TLR8/LYZ/LY9/HCST/ICOS/IL27/LAX1/C1QA/TTBK1/APOBEC3H/ITK/CA…
GO:0002250	GO:0002250	adaptive immune response	53	0.672997	4.49205	1.17603e-18	8.34983e-16	6.76322e-16	207	tags=94%, list=35%, signal=67%	LAG3/IFNG/CD8A/TRAT1/KLRK1/EOMES/PDCD1/ZNF683/SLAMF7/TBX21/PRF1/SLAMF6/CD7/CD3E/GZMM/CD3D/SH2D1A/LILRB5/THEMIS/IRF4/CD3G/CD244/SLA2/CD27/CD209/TLR8/LY9/IL27/LAX1/C1QA/ITK/CAMK4/CD247/IL12RB1/LILRB4/CD8B/HAVCR2/C1QB/CD6/CTLA4/SPN/BTLA/SLAMF1/HLA-DQA1/FCGR1B/PRKCB/C2/SIGLEC10/FCER1G/POU2F2
GO:0002682	GO:0002682	regulation of immune system process	102	0.495455	3.75803	7.71553e-18	4.10852e-15	3.32783e-15	208	tags=76%, list=36%, signal=60%	LAG3/IFNG/CD8A/CCL5/AIM2/GPR171/KIR3DL2/KLRD1/TRAT1/CRTAM/KLRK1/PDCD1/SIRPG/ZNF683/PYHIN1/SLAMF7/NOS2/GBP5/TBX21/MMP12/UBASH3A/SLAMF6/CD3E/CCL4/CST7/CXCR3/CD2/CD3D/SH2D1A/THEMIS/IRF4/CD3G/CD244/FCRL3/TIGIT/SLA2/CD27/CD209/TLR8/HCST/ICOS/IL27/LAX1/C1QA/TTBK1/ITK/CAMK4/CD96/PTPN22/CXCL10/CD247/CD200R1/IL12RB1/LILRB4/CD8B/HAVCR2/C1QB/CCL3/FCGR1A/CD6/CTLA4/SPN/BTLA/SLAMF8/EVI2B/HLA-DQA1/FCGR1B/RASAL3…
GO:0050776	GO:0050776	regulation of immune response	71	0.56358	4.10855	1.96499e-16	8.37085e-14	6.78025e-14	208	tags=82%, list=36%, signal=60%	LAG3/IFNG/CD8A/CCL5/AIM2/KIR3DL2/KLRD1/TRAT1/CRTAM/KLRK1/PDCD1/ZNF683/PYHIN1/SLAMF7/GBP5/TBX21/MMP12/UBASH3A/SLAMF6/CD3E/CD3D/SH2D1A/THEMIS/IRF4/CD3G/FCRL3/SLA2/CD209/TLR8/HCST/IL27/LAX1/C1QA/ITK/CD96/PTPN22/CD247/CD200R1/IL12RB1/LILRB4/CD8B/HAVCR2/C1QB/FCGR1A/CTLA4/SPN/BTLA/SLAMF8/HLA-DQA1/FCGR1B/PRKCB/ITGAL/C2/FCGR3A/VSIG4/GRAP2/FCER1G/LCP2
GO:0002684	GO:0002684	positive regulation of immune system process	72	0.546508	3.98299	9.57236e-16	3.39819e-13	2.75247e-13	208	tags=79%, list=36%, signal=58%	LAG3/IFNG/CCL5/AIM2/TRAT1/CRTAM/KLRK1/PDCD1/SIRPG/PYHIN1/NOS2/GBP5/TBX21/MMP12/UBASH3A/SLAMF6/CD3E/CCL4/CD2/CD3D/SH2D1A/THEMIS/CD3G/CD244/FCRL3/SLA2/CD27/CD209/TLR8/ICOS/LAX1/C1QA/TTBK1/ITK/PTPN22/CXCL10/CD247/IL12RB1/LILRB4/HAVCR2/C1QB/CCL3/FCGR1A/CD6/CTLA4/SPN/BTLA/EVI2B/HLA-DQA1/RASAL3/PRKCB/C2/FCGR3A/VSIG4/GRAP2/FCER1G/LCP2
GO:0001775	GO:0001775	cell activation	81	0.530115	3.82498	1.32748e-15	4.03934e-13	3.27179e-13	231	tags=88%, list=39%, signal=62%	CLEC12A/LAG3/IFNG/CD8A/CCL5/CRTAM/KLRK1/EOMES/PDCD1/SIRPG/ZNF683/SLAMF7/TBX21/PRF1/SLAMF6/CD7/CD3E/CST7/CD2/CD3D/THEMIS/IRF4/CD3G/CD244/FCRL3/TIGIT/SLA2/CD27/CD209/TLR8/LYZ/LY9/ICOS/IL27/F2RL2/LAX1/C1QA/TTBK1/ITK/CAMK4/PTPN22/CXCL10/IL12RB1/LILRB4/BCL11B/CD8B/HAVCR2/CCL3/CD6/CTLA4/SPN/BTLA/SLAMF8/BIN2/SLAMF1/ARHGAP9/RASAL3/PRKCB/ITGAL/VSIG4/GRAP2/FCER1G/GPR18/POU2F2/LCP2/PLEK/IKZF1/TNFSF4/WAS/GNG…
GO:0046649	GO:0046649	lymphocyte activation	61	0.582352	4.03771	1.57675e-15	4.1981e-13	3.40039e-13	231	tags=93%, list=39%, signal=63%	LAG3/IFNG/CD8A/CCL5/CRTAM/KLRK1/EOMES/PDCD1/SIRPG/ZNF683/SLAMF7/TBX21/PRF1/SLAMF6/CD7/CD3E/CD2/CD3D/THEMIS/IRF4/CD3G/CD244/FCRL3/TIGIT/SLA2/CD27/CD209/LY9/ICOS/IL27/LAX1/ITK/CAMK4/PTPN22/IL12RB1/LILRB4/BCL11B/CD8B/HAVCR2/CD6/CTLA4/SPN/BTLA/SLAMF8/SLAMF1/RASAL3/PRKCB/ITGAL/VSIG4/GRAP2/FCER1G/GPR18/POU2F2/IKZF1/TNFSF4/WAS/NLRC3
GO:0045321	GO:0045321	leukocyte activation	76	0.52749	3.86719	3.60787e-15	8.53863e-13	6.91614e-13	208	tags=83%, list=36%, signal=61%	CLEC12A/LAG3/IFNG/CD8A/CCL5/CRTAM/KLRK1/EOMES/PDCD1/SIRPG/ZNF683/SLAMF7/TBX21/PRF1/SLAMF6/CD7/CD3E/CST7/CD2/CD3D/THEMIS/IRF4/CD3G/CD244/FCRL3/TIGIT/SLA2/CD27/CD209/TLR8/LYZ/LY9/ICOS/IL27/LAX1/C1QA/TTBK1/ITK/CAMK4/PTPN22/IL12RB1/LILRB4/BCL11B/CD8B/HAVCR2/CCL3/CD6/CTLA4/SPN/BTLA/SLAMF8/BIN2/SLAMF1/ARHGAP9/RASAL3/PRKCB/ITGAL/VSIG4/GRAP2/FCER1G/GPR18/POU2F2/LCP2
GO:0044419	GO:0044419	interspecies interaction between organisms	94	0.474418	3.52977	8.65219e-15	1.84292e-12	1.49273e-12	207	tags=76%, list=35%, signal=58%	LAG3/IFNG/CCL5/AIM2/FASLG/KLRD1/MARCO/CRTAM/KLRK1/GZMB/CXCL9/ZNF683/PYHIN1/SLAMF7/NOS2/GBP5/GZMA/TBX21/CXCR6/MMP12/PRF1/SLAMF6/CCL4/CCL3L1/CCR5/GZMM/SH2D1A/KLRC2/MRC1/IRF4/CD244/CD209/PSTPIP1/TLR8/LYZ/LY9/IL27/C1QA/APOBEC3H/CD96/PTPN22/GBP4/CXCL10/CD247/CD200R1/IL12RB1/CD8B/HAVCR2/IL2RG/C1QB/CCL3/FCGR1A/CD6/GFI1/RGS1/SPN/SLAMF8/SLAMF1/HLA-DQA1/FCGR1B/APLN/ITGAL/C2/SLA/SIGLEC10/VSIG4/IL10RA/IL2RB/…
GO:0043207	GO:0043207	response to external biotic stimulus	82	0.49042	3.61952	3.13903e-14	5.48434e-12	4.44222e-12	207	tags=77%, list=35%, signal=58%	LAG3/IFNG/CCL5/AIM2/FASLG/KLRD1/MARCO/CRTAM/KLRK1/GZMB/CXCL9/ZNF683/PYHIN1/SLAMF7/NOS2/GBP5/GZMA/TBX21/MMP12/PRF1/SLAMF6/CCL4/CCL3L1/CCR5/GZMM/SH2D1A/KLRC2/MRC1/IRF4/CD244/CD209/PSTPIP1/TLR8/LYZ/LY9/IL27/C1QA/APOBEC3H/CD96/PTPN22/GBP4/CXCL10/IL12RB1/HAVCR2/C1QB/CCL3/FCGR1A/CD6/GFI1/RGS1/SPN/SLAMF8/SLAMF1/HLA-DQA1/FCGR1B/C2/SLA/SIGLEC10/VSIG4/IL10RA/FCER1G/APOBEC3G/POU2F2
GO:0051707	GO:0051707	response to other organism	82	0.49042	3.61952	3.13903e-14	5.48434e-12	4.44222e-12	207	tags=77%, list=35%, signal=58%	LAG3/IFNG/CCL5/AIM2/FASLG/KLRD1/MARCO/CRTAM/KLRK1/GZMB/CXCL9/ZNF683/PYHIN1/SLAMF7/NOS2/GBP5/GZMA/TBX21/MMP12/PRF1/SLAMF6/CCL4/CCL3L1/CCR5/GZMM/SH2D1A/KLRC2/MRC1/IRF4/CD244/CD209/PSTPIP1/TLR8/LYZ/LY9/IL27/C1QA/APOBEC3H/CD96/PTPN22/GBP4/CXCL10/IL12RB1/HAVCR2/C1QB/CCL3/FCGR1A/CD6/GFI1/RGS1/SPN/SLAMF8/SLAMF1/HLA-DQA1/FCGR1B/C2/SLA/SIGLEC10/VSIG4/IL10RA/FCER1G/APOBEC3G/POU2F2
GO:0098542	GO:0098542	defense response to other organism	71	0.527678	3.84682	3.34725e-14	5.48434e-12	4.44222e-12	205	tags=79%, list=35%, signal=58%	LAG3/IFNG/CCL5/AIM2/FASLG/KLRD1/MARCO/CRTAM/KLRK1/GZMB/CXCL9/ZNF683/PYHIN1/SLAMF7/NOS2/GBP5/MMP12/PRF1/SLAMF6/CCL4/CCL3L1/GZMM/SH2D1A/KLRC2/MRC1/IRF4/CD244/CD209/PSTPIP1/TLR8/LYZ/LY9/IL27/C1QA/APOBEC3H/CD96/PTPN22/GBP4/CXCL10/IL12RB1/HAVCR2/C1QB/CCL3/FCGR1A/CD6/SPN/SLAMF8/SLAMF1/HLA-DQA1/FCGR1B/C2/SLA/SIGLEC10/VSIG4/FCER1G/APOBEC3G
GO:0045087	GO:0045087	innate immune response	63	0.537064	3.76458	2.21041e-13	3.36298e-11	2.72396e-11	205	tags=81%, list=35%, signal=59%	LAG3/IFNG/CCL5/AIM2/FASLG/KLRD1/MARCO/CRTAM/KLRK1/GZMB/ZNF683/PYHIN1/SLAMF7/NOS2/GBP5/MMP12/SLAMF6/CCL4/CCL3L1/GZMM/SH2D1A/KLRC2/MRC1/IRF4/CD244/CD209/PSTPIP1/TLR8/LY9/IL27/C1QA/APOBEC3H/CD96/PTPN22/GBP4/IL12RB1/HAVCR2/C1QB/CCL3/FCGR1A/CD6/SLAMF8/SLAMF1/HLA-DQA1/FCGR1B/C2/SLA/SIGLEC10/VSIG4/FCER1G/APOBEC3G
GO:0009607	GO:0009607	response to biotic stimulus	84	0.467758	3.42314	2.80083e-13	3.97718e-11	3.22144e-11	207	tags=75%, list=35%, signal=57%	LAG3/IFNG/CCL5/AIM2/FASLG/KLRD1/MARCO/CRTAM/KLRK1/GZMB/CXCL9/ZNF683/PYHIN1/SLAMF7/NOS2/GBP5/GZMA/TBX21/MMP12/PRF1/SLAMF6/CCL4/CCL3L1/CCR5/GZMM/SH2D1A/KLRC2/MRC1/IRF4/CD244/CD209/PSTPIP1/TLR8/LYZ/LY9/IL27/C1QA/APOBEC3H/CD96/PTPN22/GBP4/CXCL10/IL12RB1/HAVCR2/C1QB/CCL3/FCGR1A/CD6/GFI1/RGS1/SPN/SLAMF8/SLAMF1/HLA-DQA1/FCGR1B/C2/SLA/SIGLEC10/VSIG4/IL10RA/FCER1G/APOBEC3G/POU2F2
GO:0002252	GO:0002252	immune effector process	66	0.529369	3.78445	4.21186e-13	5.60704e-11	4.54161e-11	207	tags=82%, list=35%, signal=60%	CLEC12A/LAG3/IFNG/CD8A/AIM2/KLRD1/CRTAM/KLRK1/EOMES/GZMB/CXCL9/ZNF683/SLAMF7/NOS2/TBX21/MMP12/PRF1/SLAMF6/GZMM/SH2D1A/KLRC2/IRF4/CD3G/CD244/FCRL3/SLA2/CD27/TLR8/LYZ/LY9/IL27/C1QA/APOBEC3H/CD96/PTPN22/CXCL10/CD247/IL12RB1/HAVCR2/C1QB/CCL3/FCGR1A/SPN/SLAMF8/BIN2/SLAMF1/ARHGAP9/ITGAL/C2/FCGR3A/VSIG4/FCER1G/APOBEC3G/POU2F2
GO:0006952	GO:0006952	defense response	101	0.425299	3.26108	5.90607e-13	7.39996e-11	5.99384e-11	196	tags=69%, list=34%, signal=56%	LAG3/IFNG/KLRC3/CCL5/AIM2/FASLG/KIR3DL2/KLRD1/MARCO/TRAT1/CRTAM/KLRK1/GZMB/CXCL9/ZNF683/PYHIN1/SLAMF7/NOS2/GBP5/CXCR6/MMP12/PRF1/SLAMF6/CCL4/CST7/CCL3L1/CCR5/GZMM/CXCR3/SH2D1A/KLRC2/LILRB5/MRC1/IRF4/CD244/CD209/PSTPIP1/TLR8/LYZ/BDNF/LY9/IL27/C1QA/TTBK1/APOBEC3H/ITK/CAMK4/CD96/PTPN22/GBP4/CXCL10/SP140/CD200R1/IL12RB1/HAVCR2/C1QB/CCL3/FCGR1A/CD6/SPN/SLAMF8/SLAMF1/HLA-DQA1/FCGR1B/ITGAL/C2/SLA/SIGLEC…
GO:0050778	GO:0050778	positive regulation of immune response	50	0.574157	3.76564	7.94361e-13	9.39994e-11	7.61379e-11	208	tags=82%, list=36%, signal=58%	LAG3/IFNG/CCL5/AIM2/TRAT1/CRTAM/KLRK1/PYHIN1/GBP5/TBX21/MMP12/UBASH3A/SLAMF6/CD3E/CD3D/SH2D1A/THEMIS/CD3G/FCRL3/SLA2/CD209/TLR8/LAX1/C1QA/ITK/PTPN22/CD247/IL12RB1/LILRB4/HAVCR2/C1QB/FCGR1A/CTLA4/HLA-DQA1/PRKCB/C2/FCGR3A/VSIG4/GRAP2/FCER1G/LCP2
GO:0042110	GO:0042110	T cell activation	52	0.567481	3.74485	1.67251e-12	1.87497e-10	1.51869e-10	204	tags=87%, list=35%, signal=62%	LAG3/IFNG/CD8A/CCL5/CRTAM/KLRK1/EOMES/PDCD1/SIRPG/ZNF683/TBX21/SLAMF6/CD7/CD3E/CD2/CD3D/THEMIS/IRF4/CD3G/TIGIT/SLA2/CD27/CD209/LY9/ICOS/IL27/LAX1/ITK/CAMK4/PTPN22/IL12RB1/LILRB4/BCL11B/CD8B/HAVCR2/CD6/CTLA4/SPN/BTLA/RASAL3/ITGAL/VSIG4/GRAP2/FCER1G/GPR18
GO:0048583	GO:0048583	regulation of response to stimulus	157	0.324203	2.826	1.42851e-10	1.52136e-08	1.23227e-08	238	tags=68%, list=41%, signal=55%	MAP3K15/UNC13A/LAG3/IFNG/CD8A/CCL5/AIM2/FASLG/KIR3DL2/KLRD1/MARCO/TRAT1/CRTAM/KLRK1/CHD5/GZMB/PDCD1/ZNF683/PYHIN1/SLAMF7/NOS2/GBP5/GLI1/TBX21/MMP12/UBASH3A/GPR174/SLAMF6/CD3E/CCL4/CST7/CCL3L1/CD3D/SH2D1A/THEMIS/IRF4/CD3G/FCRL3/SLA2/CD27/CD209/TLR8/BDNF/HCST/RGS9/ICOS/IL27/F2RL2/LAX1/C1QA/TTBK1/ITK/CD96/PTPN22/CXCL10/CD247/CD200R1/IL12RB1/LILRB4/CD8B/HAVCR2/MAP4K1/C1QB/CCL3/FCGR1A/CD6/CTLA4/GFI1/R…
GO:0002694	GO:0002694	regulation of leukocyte activation	41	0.553759	3.37864	5.51627e-10	5.59508e-08	4.53191e-08	203	tags=88%, list=35%, signal=62%	LAG3/IFNG/CCL5/CRTAM/KLRK1/PDCD1/SIRPG/ZNF683/TBX21/CD3E/CST7/CD2/IRF4/FCRL3/TIGIT/CD27/CD209/ICOS/IL27/LAX1/TTBK1/CAMK4/PTPN22/IL12RB1/LILRB4/HAVCR2/CCL3/CD6/CTLA4/SPN/BTLA/SLAMF8/RASAL3/VSIG4/GRAP2/FCER1G
GO:0010467	GO:0010467	gene expression	122	0.344092	2.73023	7.25789e-10	7.02696e-08	5.69172e-08	168	tags=53%, list=29%, signal=48%	NR0B2/EBF2/GBX2/RNU11/SNORA81/MEOX2/POU3F1/IFNG/CCL5/AIM2/FOXE3/FASLG/CRTAM/KLRK1/SNORA52/EOMES/SNORA48/CHD5/GZMB/PRDM8/ZNF683/PYHIN1/NOS2/ZNF80/GBP5/CELF5/GLI1/TBX21/MMP12/UBASH3A/SLAMF6/CD3E/CST7/CD2/CD3D/IRF4/CD244/FOXD2/TIGIT/SLA2/TLR8/LY9/IL27/GRHL3/TTBK1/ITK/CAMK4/CD96/TOX2/PTPN22/CXCL10/CD247/CD200R1/IL12RB1/PARP15/LILRB4/BCL11B/SNORA53/HAVCR2/SCML4/CCL3/CD6/GFI1/SPN/ZBTB32
GO:0050865	GO:0050865	regulation of cell activation	43	0.531326	3.28957	1.86039e-09	1.72289e-07	1.39551e-07	203	tags=84%, list=35%, signal=59%	LAG3/IFNG/CCL5/CRTAM/KLRK1/PDCD1/SIRPG/ZNF683/TBX21/CD3E/CST7/CD2/IRF4/FCRL3/TIGIT/CD27/CD209/ICOS/IL27/LAX1/TTBK1/CAMK4/PTPN22/IL12RB1/LILRB4/HAVCR2/CCL3/CD6/CTLA4/SPN/BTLA/SLAMF8/RASAL3/VSIG4/GRAP2/FCER1G
GO:0030098	GO:0030098	lymphocyte differentiation	34	0.599637	3.42384	2.44179e-09	2.16709e-07	1.7553e-07	225	tags=94%, list=38%, signal=61%	LAG3/IFNG/CD8A/CRTAM/EOMES/ZNF683/TBX21/SLAMF6/CD3E/CD2/CD3D/THEMIS/IRF4/CD3G/FCRL3/CD27/LY9/IL27/ITK/CAMK4/PTPN22/IL12RB1/LILRB4/BCL11B/CTLA4/SPN/SLAMF8/FCER1G/GPR18/POU2F2/IKZF1/TNFSF4
GO:0030217	GO:0030217	T cell differentiation	30	0.620469	3.36866	4.15837e-09	3.54293e-07	2.86971e-07	166	tags=83%, list=28%, signal=63%	LAG3/IFNG/CD8A/CRTAM/EOMES/ZNF683/TBX21/SLAMF6/CD3E/CD2/CD3D/THEMIS/IRF4/CD3G/CD27/LY9/IL27/ITK/CAMK4/PTPN22/IL12RB1/LILRB4/BCL11B/CTLA4/SPN
GO:0002449	GO:0002449	lymphocyte mediated immunity	27	0.625652	3.29953	1.00713e-08	8.25072e-07	6.68294e-07	227	tags=96%, list=39%, signal=62%	LAG3/CD8A/KLRD1/CRTAM/KLRK1/GZMB/SLAMF7/TBX21/PRF1/SLAMF6/GZMM/SH2D1A/KLRC2/SLA2/CD27/TLR8/C1QA/CD96/IL12RB1/HAVCR2/C1QB/C2/FCER1G/POU2F2/TNFSF4/WAS
GO:0002253	GO:0002253	activation of immune response	37	0.545483	3.19724	1.06922e-08	8.43495e-07	6.83217e-07	208	tags=81%, list=36%, signal=56%	AIM2/TRAT1/KLRK1/PYHIN1/UBASH3A/CD3E/CD3D/SH2D1A/THEMIS/CD3G/FCRL3/SLA2/CD209/LAX1/C1QA/ITK/PTPN22/CD247/LILRB4/C1QB/FCGR1A/CTLA4/HLA-DQA1/PRKCB/C2/FCGR3A/VSIG4/GRAP2/FCER1G/LCP2
GO:0051249	GO:0051249	regulation of lymphocyte activation	37	0.54482	3.19335	1.15419e-08	8.78008e-07	7.11172e-07	198	tags=86%, list=34%, signal=61%	LAG3/IFNG/CCL5/CRTAM/KLRK1/PDCD1/SIRPG/ZNF683/TBX21/CD3E/CD2/IRF4/FCRL3/TIGIT/CD27/CD209/ICOS/IL27/LAX1/CAMK4/PTPN22/IL12RB1/LILRB4/HAVCR2/CD6/CTLA4/SPN/BTLA/SLAMF8/RASAL3/VSIG4/GRAP2
GO:0002697	GO:0002697	regulation of immune effector process	31	0.58231	3.21996	1.85865e-08	1.36515e-06	1.10574e-06	227	tags=90%, list=39%, signal=58%	LAG3/IFNG/AIM2/CRTAM/KLRK1/ZNF683/NOS2/TBX21/MMP12/SLAMF6/SH2D1A/IRF4/CD244/FCRL3/IL27/C1QA/CD96/PTPN22/IL12RB1/HAVCR2/C1QB/SLAMF8/C2/VSIG4/FCER1G/APOBEC3G/TNFSF4/WAS
GO:0010628	GO:0010628	positive regulation of gene expression	64	0.426604	3.01652	2.30977e-08	1.63994e-06	1.32832e-06	162	tags=59%, list=28%, signal=48%	NR0B2/EBF2/GBX2/MEOX2/POU3F1/IFNG/CCL5/AIM2/CRTAM/KLRK1/EOMES/PYHIN1/GBP5/GLI1/TBX21/MMP12/SLAMF6/CD3E/CD2/CD3D/IRF4/CD244/FOXD2/TIGIT/TLR8/LY9/IL27/GRHL3/TTBK1/CAMK4/TOX2/PTPN22/CXCL10/IL12RB1/BCL11B/HAVCR2/CCL3/CD6
GO:0002696	GO:0002696	positive regulation of leukocyte activation	26	0.637664	3.30903	2.86469e-08	1.96832e-06	1.5943e-06	203	tags=92%, list=35%, signal=63%	IFNG/CCL5/KLRK1/PDCD1/SIRPG/TBX21/CD3E/CD2/FCRL3/CD27/CD209/ICOS/TTBK1/PTPN22/IL12RB1/LILRB4/HAVCR2/CCL3/CD6/CTLA4/BTLA/RASAL3/GRAP2/FCER1G
GO:0050867	GO:0050867	positive regulation of cell activation	28	0.612609	3.3087	3.58306e-08	2.38497e-06	1.93179e-06	225	tags=93%, list=38%, signal=60%	IFNG/CCL5/KLRK1/PDCD1/SIRPG/TBX21/CD3E/CD2/FCRL3/CD27/CD209/ICOS/TTBK1/PTPN22/IL12RB1/LILRB4/HAVCR2/CCL3/CD6/CTLA4/BTLA/RASAL3/GRAP2/FCER1G/PLEK/TNFSF4
GO:0048518	GO:0048518	positive regulation of biological process	190	0.269014	2.36572	4.68009e-08	3.02078e-06	2.44678e-06	208	tags=55%, list=36%, signal=53%	NR0B2/EBF2/MAP3K15/GBX2/UNC13A/MEOX2/LAG3/POU3F1/IFNG/CCL5/AIM2/FOXE3/FASLG/MARCO/TRAT1/CRTAM/KLRK1/EOMES/CHD5/GZMB/CXCL9/PDCD1/CHRNA3/SIRPG/L1CAM/PYHIN1/NOS2/GBP5/GLI1/GZMA/TBX21/MMP12/UBASH3A/GPR174/PRF1/SLAMF6/CD3E/CCL4/CST7/CCL3L1/CD2/CD3D/SH2D1A/THEMIS/IRF4/CD3G/CD244/FOXD2/FCRL3/TIGIT/SLA2/CD27/CD209/TLR8/BDNF/LY9/HCST/RGS9/ICOS/IL27/GRHL3/F2RL2/LAX1/C1QA/TTBK1/ITK/CAMK4/TOX2/PTPN22/CXCL10/…
GO:0050863	GO:0050863	regulation of T cell activation	35	0.53466	3.07694	6.41284e-08	4.01746e-06	3.25407e-06	198	tags=86%, list=34%, signal=60%	LAG3/IFNG/CCL5/CRTAM/KLRK1/PDCD1/SIRPG/ZNF683/TBX21/CD3E/CD2/IRF4/TIGIT/CD27/CD209/ICOS/IL27/LAX1/CAMK4/PTPN22/IL12RB1/LILRB4/HAVCR2/CD6/CTLA4/SPN/BTLA/RASAL3/VSIG4/GRAP2
GO:0048584	GO:0048584	positive regulation of response to stimulus	109	0.328632	2.5428	1.15e-07	6.9986e-06	5.66874e-06	227	tags=67%, list=39%, signal=50%	MAP3K15/UNC13A/LAG3/IFNG/CCL5/AIM2/FASLG/MARCO/TRAT1/CRTAM/KLRK1/CHD5/GZMB/PYHIN1/GBP5/GLI1/TBX21/MMP12/UBASH3A/GPR174/SLAMF6/CD3E/CCL4/CCL3L1/CD3D/SH2D1A/THEMIS/CD3G/FCRL3/SLA2/CD27/CD209/TLR8/BDNF/HCST/RGS9/ICOS/F2RL2/LAX1/C1QA/TTBK1/ITK/PTPN22/CXCL10/CD247/IL12RB1/LILRB4/HAVCR2/MAP4K1/C1QB/CCL3/FCGR1A/CD6/CTLA4/GFI1/SLAMF1/HLA-DQA1/P2RY8/PRKCB/C2/FCGR3A/APOL3/VSIG4/GRAP2/IL10RA/FCER1G/GPR18/LC…
GO:0002764	GO:0002764	immune response-regulating signaling pathway	32	0.554337	3.10467	1.44484e-07	8.3176e-06	6.73712e-06	208	tags=84%, list=36%, signal=58%	TRAT1/KLRK1/UBASH3A/CD3E/CD3D/SH2D1A/THEMIS/CD3G/FCRL3/SLA2/CD209/LAX1/ITK/PTPN22/CD247/CD200R1/LILRB4/FCGR1A/CTLA4/BTLA/HLA-DQA1/FCGR1B/PRKCB/FCGR3A/GRAP2/FCER1G/LCP2
GO:0002768	GO:0002768	immune response-regulating cell surface receptor signaling pathway	32	0.554337	3.10467	1.44484e-07	8.3176e-06	6.73712e-06	208	tags=84%, list=36%, signal=58%	TRAT1/KLRK1/UBASH3A/CD3E/CD3D/SH2D1A/THEMIS/CD3G/FCRL3/SLA2/CD209/LAX1/ITK/PTPN22/CD247/CD200R1/LILRB4/FCGR1A/CTLA4/BTLA/HLA-DQA1/FCGR1B/PRKCB/FCGR3A/GRAP2/FCER1G/LCP2
GO:0002521	GO:0002521	leukocyte differentiation	41	0.475983	2.90411	1.946e-07	1.09079e-05	8.83518e-06	225	tags=85%, list=38%, signal=56%	LAG3/IFNG/CD8A/CRTAM/EOMES/ZNF683/TBX21/SLAMF6/CD3E/CD2/CD3D/THEMIS/IRF4/CD3G/FCRL3/CD27/LY9/IL27/ITK/CAMK4/PTPN22/IL12RB1/LILRB4/BCL11B/CCL3/CTLA4/SPN/SLAMF8/EVI2B/SNX10/FCER1G/GPR18/POU2F2/IKZF1/TNFSF4
GO:0019221	GO:0019221	cytokine-mediated signaling pathway	37	0.502272	2.94397	2.23009e-07	1.21797e-05	9.86538e-06	203	tags=78%, list=35%, signal=55%	TFF2/IL17REL/IFNG/CCL5/AIM2/FASLG/CXCL9/NOS2/CXCR6/MMP12/CCL4/CCL3L1/CCR5/CXCR3/IRF4/CD27/IL27/CXCL10/IL12RB1/IL2RG/CCL3/FCGR1A/GFI1/HLA-DQA1/FCGR1B/TNFRSF9/IL10RA/IL2RB/FCER1G
GO:0051251	GO:0051251	positive regulation of lymphocyte activation	22	0.63465	3.12675	2.93412e-07	1.56242e-05	1.26553e-05	198	tags=91%, list=34%, signal=62%	IFNG/CCL5/KLRK1/PDCD1/SIRPG/TBX21/CD3E/FCRL3/CD27/CD209/ICOS/PTPN22/IL12RB1/LILRB4/HAVCR2/CD6/CTLA4/BTLA/RASAL3/GRAP2
GO:0002520	GO:0002520	immune system development	54	0.423582	2.83421	4.35171e-07	2.26077e-05	1.83118e-05	225	tags=78%, list=38%, signal=53%	LAG3/IFNG/CD8A/GPR171/CRTAM/EOMES/PDCD1/ZNF683/TBX21/SLAMF6/CD3E/CD2/CD3D/THEMIS/IRF4/CD3G/FCRL3/CD27/LY9/ICOS/IL27/ITK/CAMK4/PTPN22/IL12RB1/LILRB4/BCL11B/HAVCR2/CCL3/CTLA4/GFI1/SPN/SLAMF8/EVI2B/PRKCB/SNX10/FCER1G/GPR18/POU2F2/PLEK/IKZF1/TNFSF4
GO:0050896	GO:0050896	response to stimulus	286	0.225172	2.08884	4.98061e-07	2.52588e-05	2.04592e-05	208	tags=49%, list=36%, signal=62%	NR0B2/TFF2/MAP3K15/IL17REL/GBX2/UNC13A/CLEC12A/LAG3/IFNG/CD8A/KLRC3/CCL5/AIM2/FASLG/GPR171/KIR3DL2/KLRD1/MARCO/TRAT1/CRTAM/KLRK1/EOMES/GRIP2/CHD5/GZMB/CXCL9/PDCD1/CHRNA3/SIRPG/L1CAM/ZNF683/PYHIN1/SLAMF7/NOS2/CTSW/GBP5/ATP1A3/GLI1/GZMA/TBX21/CXCR6/MMP12/UBASH3A/GPR174/PRF1/SLAMF6/CD7/CD3E/CCL4/CST7/CCL3L1/CCR5/GZMM/CXCR3/CD2/CD3D/SH2D1A/KLRC2/LILRB5/THEMIS/MRC1/IRF4/CD3G/CD244/FBXO17/FCRL3/SLA2/CD…
GO:0009605	GO:0009605	response to external stimulus	120	0.296893	2.33129	5.25318e-07	2.60216e-05	2.1077e-05	207	tags=62%, list=35%, signal=51%	GBX2/LAG3/IFNG/CCL5/AIM2/FASLG/KLRD1/MARCO/CRTAM/KLRK1/GZMB/CXCL9/L1CAM/ZNF683/PYHIN1/SLAMF7/NOS2/GBP5/GZMA/TBX21/CXCR6/MMP12/PRF1/SLAMF6/CD3E/CCL4/CST7/CCL3L1/CCR5/GZMM/CXCR3/SH2D1A/KLRC2/MRC1/IRF4/CD244/CD209/PSTPIP1/TLR8/LYZ/BDNF/LY9/IL27/C1QA/TTBK1/APOBEC3H/CD96/PTPN22/GBP4/CXCL10/CD200R1/IL12RB1/BCL11B/HAVCR2/C1QB/CCL3/FCGR1A/CD6/GFI1/RGS1/SPN/SLAMF8/BIN2/SLAMF1/HLA-DQA1/FCGR1B/C2/SLA/SIGLEC…
GO:0007159	GO:0007159	leukocyte cell-cell adhesion	31	0.531669	2.93994	6.87419e-07	3.32773e-05	2.6954e-05	198	tags=84%, list=34%, signal=59%	LAG3/IFNG/CCL5/CRTAM/KLRK1/PDCD1/SIRPG/TBX21/CD3E/TIGIT/CD27/CD209/ICOS/LAX1/PTPN22/IL12RB1/LILRB4/HAVCR2/CD6/CTLA4/SPN/BTLA/RASAL3/ITGAL/VSIG4/GRAP2
GO:0010468	GO:0010468	regulation of gene expression	110	0.308179	2.39378	8.03038e-07	3.80105e-05	3.07878e-05	168	tags=52%, list=29%, signal=45%	NR0B2/EBF2/GBX2/MEOX2/POU3F1/IFNG/CCL5/AIM2/FOXE3/FASLG/CRTAM/KLRK1/EOMES/CHD5/GZMB/PRDM8/ZNF683/PYHIN1/NOS2/ZNF80/GBP5/CELF5/GLI1/TBX21/MMP12/UBASH3A/SLAMF6/CD3E/CST7/CD2/CD3D/IRF4/CD244/FOXD2/TIGIT/SLA2/TLR8/LY9/IL27/GRHL3/TTBK1/CAMK4/CD96/TOX2/PTPN22/CXCL10/CD200R1/IL12RB1/PARP15/LILRB4/BCL11B/HAVCR2/SCML4/CCL3/CD6/GFI1/ZBTB32
GO:0002460	GO:0002460	adaptive immune response based on somatic recombination of immune receptors built from immunoglobulin superfamily domains	22	0.614969	3.02979	9.20243e-07	4.26113e-05	3.45144e-05	227	tags=95%, list=39%, signal=61%	CD8A/TBX21/PRF1/SLAMF6/GZMM/IRF4/SLA2/CD27/TLR8/LY9/IL27/C1QA/IL12RB1/HAVCR2/C1QB/SPN/C2/FCER1G/POU2F2/TNFSF4/WAS
GO:0010604	GO:0010604	positive regulation of macromolecule metabolic process	94	0.321766	2.39401	1.05492e-06	4.78079e-05	3.87236e-05	162	tags=52%, list=28%, signal=45%	NR0B2/EBF2/MAP3K15/GBX2/MEOX2/POU3F1/IFNG/CCL5/AIM2/FASLG/MARCO/CRTAM/KLRK1/EOMES/CHRNA3/PYHIN1/GBP5/GLI1/TBX21/MMP12/SLAMF6/CD3E/CCL4/CCL3L1/CD2/CD3D/IRF4/CD244/FOXD2/FCRL3/TIGIT/CD27/TLR8/BDNF/LY9/IL27/GRHL3/TTBK1/CAMK4/TOX2/PTPN22/CXCL10/IL12RB1/BCL11B/HAVCR2/MAP4K1/CCL3/FCGR1A/CD6
GO:0002443	GO:0002443	leukocyte mediated immunity	39	0.472287	2.84587	1.28589e-06	5.70612e-05	4.62186e-05	185	tags=74%, list=32%, signal=54%	CLEC12A/LAG3/CD8A/KLRD1/CRTAM/KLRK1/GZMB/SLAMF7/NOS2/TBX21/PRF1/SLAMF6/GZMM/SH2D1A/KLRC2/SLA2/CD27/TLR8/LYZ/C1QA/CD96/IL12RB1/HAVCR2/C1QB/CCL3/BIN2/ARHGAP9/ITGAL/C2
GO:0050851	GO:0050851	antigen receptor-mediated signaling pathway	23	0.5764	2.92624	1.39588e-06	6.05505e-05	4.90449e-05	208	tags=83%, list=36%, signal=55%	TRAT1/UBASH3A/CD3E/CD3D/SH2D1A/THEMIS/CD3G/FCRL3/SLA2/LAX1/ITK/PTPN22/CD247/LILRB4/CTLA4/HLA-DQA1/PRKCB/GRAP2/LCP2
GO:0002429	GO:0002429	immune response-activating cell surface receptor signaling pathway	29	0.539121	2.90967	1.4498e-06	6.05505e-05	4.90449e-05	208	tags=83%, list=36%, signal=56%	TRAT1/KLRK1/UBASH3A/CD3E/CD3D/SH2D1A/THEMIS/CD3G/FCRL3/SLA2/CD209/LAX1/ITK/PTPN22/CD247/LILRB4/FCGR1A/CTLA4/HLA-DQA1/PRKCB/FCGR3A/GRAP2/FCER1G/LCP2
GO:0002757	GO:0002757	immune response-activating signal transduction	29	0.539121	2.90967	1.4498e-06	6.05505e-05	4.90449e-05	208	tags=83%, list=36%, signal=56%	TRAT1/KLRK1/UBASH3A/CD3E/CD3D/SH2D1A/THEMIS/CD3G/FCRL3/SLA2/CD209/LAX1/ITK/PTPN22/CD247/LILRB4/FCGR1A/CTLA4/HLA-DQA1/PRKCB/FCGR3A/GRAP2/FCER1G/LCP2
GO:1903037	GO:1903037	regulation of leukocyte cell-cell adhesion	29	0.53723	2.89945	1.55036e-06	6.35053e-05	5.14382e-05	198	tags=86%, list=34%, signal=60%	LAG3/IFNG/CCL5/CRTAM/KLRK1/PDCD1/SIRPG/TBX21/CD3E/TIGIT/CD27/CD209/ICOS/LAX1/PTPN22/IL12RB1/LILRB4/HAVCR2/CD6/CTLA4/SPN/BTLA/RASAL3/VSIG4/GRAP2
GO:0001909	GO:0001909	leukocyte mediated cytotoxicity	12	0.755672	2.85364	1.64674e-06	6.61804e-05	5.3605e-05	152	tags=100%, list=26%, signal=76%	LAG3/CRTAM/KLRK1/GZMB/SLAMF7/NOS2/PRF1/SLAMF6/GZMM/SH2D1A/IL12RB1/HAVCR2
GO:0034341	GO:0034341	response to interferon-gamma	17	0.651847	2.84484	1.78481e-06	6.9121e-05	5.59868e-05	177	tags=88%, list=30%, signal=63%	IFNG/CCL5/FASLG/NOS2/GBP5/CCL4/CCL3L1/MRC1/IRF4/GBP4/IL12RB1/CCL3/FCGR1A/HLA-DQA1/FCGR1B
GO:0071346	GO:0071346	cellular response to interferon-gamma	17	0.651847	2.84484	1.78481e-06	6.9121e-05	5.59868e-05	177	tags=88%, list=30%, signal=63%	IFNG/CCL5/FASLG/NOS2/GBP5/CCL4/CCL3L1/MRC1/IRF4/GBP4/IL12RB1/CCL3/FCGR1A/HLA-DQA1/FCGR1B
GO:0071345	GO:0071345	cellular response to cytokine stimulus	49	0.414177	2.7051	2.14419e-06	8.15556e-05	6.60587e-05	203	tags=71%, list=35%, signal=51%	TFF2/IL17REL/IFNG/CCL5/AIM2/FASLG/CXCL9/PYHIN1/NOS2/GBP5/CXCR6/MMP12/CCL4/CCL3L1/CCR5/CXCR3/MRC1/IRF4/CD27/IL27/PTPN7/GBP4/CXCL10/IL12RB1/IL2RG/CCL3/FCGR1A/GFI1/HLA-DQA1/FCGR1B/SNX10/TNFRSF9/IL10RA/IL2RB/FCER1G
GO:0050870	GO:0050870	positive regulation of T cell activation	20	0.626845	2.98251	2.36745e-06	8.69424e-05	7.04218e-05	198	tags=90%, list=34%, signal=62%	IFNG/CCL5/KLRK1/PDCD1/SIRPG/CD3E/CD27/CD209/ICOS/PTPN22/IL12RB1/LILRB4/HAVCR2/CD6/CTLA4/BTLA/RASAL3/GRAP2
GO:1903039	GO:1903039	positive regulation of leukocyte cell-cell adhesion	20	0.626845	2.98251	2.36745e-06	8.69424e-05	7.04218e-05	198	tags=90%, list=34%, signal=62%	IFNG/CCL5/KLRK1/PDCD1/SIRPG/CD3E/CD27/CD209/ICOS/PTPN22/IL12RB1/LILRB4/HAVCR2/CD6/CTLA4/BTLA/RASAL3/GRAP2
GO:0030097	GO:0030097	hemopoiesis	51	0.405979	2.67485	2.81513e-06	9.99371e-05	8.09473e-05	225	tags=76%, list=38%, signal=52%	LAG3/IFNG/CD8A/GPR171/CRTAM/EOMES/ZNF683/TBX21/SLAMF6/CD3E/CD2/CD3D/THEMIS/IRF4/CD3G/FCRL3/CD27/LY9/IL27/ITK/CAMK4/PTPN22/IL12RB1/LILRB4/BCL11B/CCL3/CTLA4/GFI1/SPN/SLAMF8/EVI2B/PRKCB/SNX10/FCER1G/GPR18/POU2F2/PLEK/IKZF1/TNFSF4
GO:0048534	GO:0048534	hematopoietic or lymphoid organ development	51	0.405979	2.67485	2.81513e-06	9.99371e-05	8.09473e-05	225	tags=76%, list=38%, signal=52%	LAG3/IFNG/CD8A/GPR171/CRTAM/EOMES/ZNF683/TBX21/SLAMF6/CD3E/CD2/CD3D/THEMIS/IRF4/CD3G/FCRL3/CD27/LY9/IL27/ITK/CAMK4/PTPN22/IL12RB1/LILRB4/BCL11B/CCL3/CTLA4/GFI1/SPN/SLAMF8/EVI2B/PRKCB/SNX10/FCER1G/GPR18/POU2F2/PLEK/IKZF1/TNFSF4
GO:0046631	GO:0046631	alpha-beta T cell activation	19	0.612631	2.85344	3.34309e-06	0.000116734	9.45525e-05	204	tags=89%, list=35%, signal=60%	IFNG/CRTAM/EOMES/ZNF683/TBX21/SLAMF6/CD3E/IRF4/LY9/IL27/ITK/PTPN22/IL12RB1/BCL11B/SPN/RASAL3/GPR18
GO:0002228	GO:0002228	natural killer cell mediated immunity	11	0.754355	2.72479	4.00535e-06	0.000137603	0.000111456	152	tags=100%, list=26%, signal=75%	LAG3/KLRD1/CRTAM/KLRK1/GZMB/SLAMF7/SLAMF6/SH2D1A/KLRC2/CD96/HAVCR2
GO:0045088	GO:0045088	regulation of innate immune response	23	0.549017	2.78723	4.23674e-06	0.000143242	0.000116024	203	tags=83%, list=35%, signal=56%	LAG3/IFNG/CCL5/AIM2/CRTAM/KLRK1/PYHIN1/GBP5/MMP12/SLAMF6/SH2D1A/CD209/TLR8/CD96/PTPN22/HAVCR2/SLAMF8/VSIG4/FCER1G
GO:0031349	GO:0031349	positive regulation of defense response	24	0.546181	2.80034	4.59504e-06	0.000152929	0.00012387	162	tags=71%, list=28%, signal=53%	LAG3/IFNG/CCL5/AIM2/CRTAM/KLRK1/PYHIN1/GBP5/MMP12/SLAMF6/SH2D1A/CD209/TLR8/TTBK1/HAVCR2/CCL3/CD6
GO:0048522	GO:0048522	positive regulation of cellular process	166	0.247969	2.21163	4.84121e-06	0.000158643	0.000128498	208	tags=55%, list=36%, signal=49%	NR0B2/EBF2/MAP3K15/GBX2/UNC13A/MEOX2/LAG3/POU3F1/IFNG/CCL5/AIM2/FOXE3/FASLG/MARCO/TRAT1/CRTAM/KLRK1/EOMES/CHD5/GZMB/CXCL9/PDCD1/CHRNA3/SIRPG/L1CAM/PYHIN1/NOS2/GBP5/GLI1/GZMA/TBX21/MMP12/GPR174/PRF1/SLAMF6/CD3E/CCL4/CST7/CCL3L1/CD2/CD3D/SH2D1A/IRF4/CD244/FOXD2/FCRL3/CD27/CD209/BDNF/HCST/RGS9/ICOS/GRHL3/F2RL2/C1QA/TTBK1/CAMK4/TOX2/PTPN22/CXCL10/CD247/IL12RB1/LILRB4/BCL11B/HAVCR2/MAP4K1/IL2RG/CCL3/F…
GO:0006950	GO:0006950	response to stress	144	0.256699	2.16903	5.5067e-06	0.000177716	0.000143947	196	tags=55%, list=34%, signal=48%	MAP3K15/LAG3/IFNG/KLRC3/CCL5/AIM2/FASLG/KIR3DL2/KLRD1/MARCO/TRAT1/CRTAM/KLRK1/GZMB/CXCL9/ZNF683/PYHIN1/SLAMF7/NOS2/GBP5/GLI1/CXCR6/MMP12/PRF1/SLAMF6/CCL4/CST7/CCL3L1/CCR5/GZMM/CXCR3/SH2D1A/KLRC2/LILRB5/MRC1/IRF4/CD244/FBXO17/CD27/CD209/PSTPIP1/TLR8/LYZ/BDNF/LY9/IL27/GRHL3/F2RL2/C1QA/TTBK1/APOBEC3H/ITK/CAMK4/CD96/PTPN22/GBP4/CXCL10/SP140/CD200R1/IL12RB1/HAVCR2/MAP4K1/C1QB/CCL3/FCGR1A/CD6/CTLA4/SPN…
GO:0022409	GO:0022409	positive regulation of cell-cell adhesion	22	0.576489	2.84021	6.27613e-06	0.000199525	0.000161612	198	tags=82%, list=34%, signal=56%	IFNG/CCL5/KLRK1/PDCD1/SIRPG/CD3E/CD27/CD209/ICOS/PTPN22/IL12RB1/LILRB4/HAVCR2/CD6/CTLA4/BTLA/RASAL3/GRAP2
GO:0009893	GO:0009893	positive regulation of metabolic process	101	0.283745	2.17568	8.74473e-06	0.000273916	0.000221867	162	tags=50%, list=28%, signal=43%	NR0B2/EBF2/MAP3K15/GBX2/MEOX2/POU3F1/IFNG/CCL5/AIM2/FASLG/MARCO/CRTAM/KLRK1/EOMES/CHRNA3/PYHIN1/NOS2/GBP5/GLI1/TBX21/MMP12/SLAMF6/CD3E/CCL4/CCL3L1/CD2/CD3D/IRF4/CD244/FOXD2/FCRL3/TIGIT/CD27/TLR8/BDNF/LY9/IL27/GRHL3/TTBK1/CAMK4/TOX2/PTPN22/CXCL10/IL12RB1/BCL11B/HAVCR2/MAP4K1/CCL3/FCGR1A/CD6
GO:0031341	GO:0031341	regulation of cell killing	10	0.753043	2.6101	1.00165e-05	0.000309206	0.000250451	152	tags=100%, list=26%, signal=75%	LAG3/IFNG/CRTAM/KLRK1/NOS2/PRF1/SLAMF6/SH2D1A/IL12RB1/HAVCR2
GO:0050852	GO:0050852	T cell receptor signaling pathway	19	0.59101	2.75273	1.04952e-05	0.000319354	0.000258671	227	tags=89%, list=39%, signal=57%	TRAT1/UBASH3A/CD3E/CD3D/SH2D1A/THEMIS/CD3G/SLA2/ITK/PTPN22/CD247/LILRB4/CTLA4/HLA-DQA1/GRAP2/LCP2/WAS
GO:0043368	GO:0043368	positive T cell selection	11	0.729965	2.63669	1.31272e-05	0.000388347	0.000314554	166	tags=100%, list=28%, signal=73%	TBX21/SLAMF6/CD3E/CD3D/THEMIS/IRF4/CD3G/LY9/IL12RB1/BCL11B/SPN
GO:0045058	GO:0045058	T cell selection	11	0.729965	2.63669	1.31272e-05	0.000388347	0.000314554	166	tags=100%, list=28%, signal=73%	TBX21/SLAMF6/CD3E/CD3D/THEMIS/IRF4/CD3G/LY9/IL12RB1/BCL11B/SPN
GO:0045619	GO:0045619	regulation of lymphocyte differentiation	18	0.599218	2.69177	1.57476e-05	0.000459486	0.000372176	170	tags=83%, list=29%, signal=61%	LAG3/IFNG/CRTAM/ZNF683/TBX21/CD2/IRF4/FCRL3/CD27/IL27/CAMK4/IL12RB1/LILRB4/CTLA4/SLAMF8
GO:0045089	GO:0045089	positive regulation of innate immune response	17	0.602053	2.62752	1.71871e-05	0.000494709	0.000400705	115	tags=71%, list=20%, signal=58%	LAG3/CCL5/AIM2/CRTAM/KLRK1/PYHIN1/GBP5/MMP12/SLAMF6/SH2D1A/CD209/TLR8
GO:0060255	GO:0060255	regulation of macromolecule metabolic process	151	0.243594	2.06214	2.0413e-05	0.00057973	0.000469571	164	tags=46%, list=28%, signal=45%	NR0B2/EBF2/MAP3K15/GBX2/UNC13A/MEOX2/POU3F1/IFNG/CCL5/AIM2/FOXE3/FASLG/MARCO/TRAT1/CRTAM/KLRK1/EOMES/CHD5/GZMB/PRDM8/CHRNA3/ZNF683/PYHIN1/NOS2/ZNF80/GBP5/CELF5/GLI1/GZMA/TBX21/MMP12/UBASH3A/SLAMF6/CD3E/CCL4/CST7/CCL3L1/CD2/CD3D/IRF4/CD244/FOXD2/FCRL3/TIGIT/SLA2/CD27/TLR8/BDNF/LY9/IL27/GRHL3/LAX1/TTBK1/CAMK4/CD96/TOX2/PTPN22/CXCL10/CD200R1/IL12RB1/PARP15/LILRB4/BCL11B/HAVCR2/MAP4K1/SCML4/CCL3/FCGR…
GO:0032729	GO:0032729	positive regulation of interferon-gamma production	12	0.700772	2.64632	2.15389e-05	0.000600958	0.000486765	152	tags=92%, list=26%, signal=69%	CRTAM/KLRK1/SLAMF6/CD3E/CD2/CD244/TLR8/IL27/PTPN22/IL12RB1/HAVCR2
GO:0002833	GO:0002833	positive regulation of response to biotic stimulus	18	0.59099	2.65481	2.17248e-05	0.000600958	0.000486765	115	tags=67%, list=20%, signal=55%	LAG3/CCL5/AIM2/CRTAM/KLRK1/PYHIN1/GBP5/MMP12/SLAMF6/SH2D1A/CD209/TLR8
GO:0001906	GO:0001906	cell killing	15	0.642841	2.68986	2.36132e-05	0.000644822	0.000522294	152	tags=93%, list=26%, signal=71%	LAG3/IFNG/CRTAM/KLRK1/GZMB/SLAMF7/NOS2/PRF1/SLAMF6/GZMM/SH2D1A/LYZ/IL12RB1/HAVCR2
GO:0034641	GO:0034641	cellular nitrogen compound metabolic process	100	0.275671	2.12591	2.40008e-05	0.000647111	0.000524149	154	tags=45%, list=26%, signal=40%	NR0B2/EBF2/GBX2/UNC13A/RNU11/SNORA81/MEOX2/POU3F1/IFNG/CCL5/AIM2/FOXE3/FASLG/KLRK1/SNORA52/EOMES/SNORA48/CHD5/GZMB/PRDM8/ZNF683/PYHIN1/NOS2/ZNF80/CELF5/GLI1/GZMA/UPB1/TBX21/MMP12/CD3D/IRF4/FOXD2/SLA2/GRHL3/APOBEC3H/CAMK4/TOX2/CXCL10/PARP15/LILRB4/BCL11B/SNORA53/HAVCR2/SCML4
GO:0006968	GO:0006968	cellular defense response	10	0.728696	2.52571	3.15163e-05	0.000839122	0.000679675	166	tags=100%, list=28%, signal=73%	KLRC3/KIR3DL2/TRAT1/CXCL9/PRF1/CCR5/SH2D1A/KLRC2/ITK/SPN
GO:0031343	GO:0031343	positive regulation of cell killing	9	0.763889	2.5525	3.41901e-05	0.000899073	0.000728233	145	tags=100%, list=25%, signal=76%	LAG3/IFNG/CRTAM/KLRK1/NOS2/PRF1/SLAMF6/SH2D1A/IL12RB1
GO:0002831	GO:0002831	regulation of response to biotic stimulus	28	0.487159	2.63115	4.01603e-05	0.00104195	0.000843963	205	tags=79%, list=35%, signal=54%	LAG3/IFNG/CCL5/AIM2/CRTAM/KLRK1/PYHIN1/GBP5/MMP12/SLAMF6/SH2D1A/CD209/TLR8/IL27/CD96/PTPN22/IL12RB1/HAVCR2/SLAMF8/VSIG4/FCER1G/APOBEC3G
GO:0009615	GO:0009615	response to virus	19	0.561343	2.61456	4.06019e-05	0.00104195	0.000843963	145	tags=74%, list=25%, signal=57%	IFNG/CCL5/AIM2/CXCL9/TBX21/MMP12/PRF1/CCL4/TLR8/IL27/APOBEC3H/PTPN22/CXCL10/IL12RB1
GO:0090304	GO:0090304	nucleic acid metabolic process	82	0.299522	2.21061	4.3845e-05	0.00109501	0.000886941	154	tags=48%, list=26%, signal=41%	NR0B2/EBF2/GBX2/RNU11/SNORA81/MEOX2/POU3F1/IFNG/AIM2/FOXE3/FASLG/SNORA52/EOMES/SNORA48/CHD5/PRDM8/ZNF683/PYHIN1/ZNF80/CELF5/GLI1/GZMA/TBX21/MMP12/CD3D/IRF4/FOXD2/SLA2/GRHL3/APOBEC3H/CAMK4/TOX2/CXCL10/PARP15/LILRB4/BCL11B/SNORA53/HAVCR2/SCML4
GO:0002699	GO:0002699	positive regulation of immune effector process	15	0.626529	2.62161	4.39764e-05	0.00109501	0.000886941	145	tags=73%, list=25%, signal=57%	LAG3/IFNG/CRTAM/KLRK1/NOS2/TBX21/SLAMF6/SH2D1A/CD244/PTPN22/IL12RB1
GO:0002285	GO:0002285	lymphocyte activation involved in immune response	16	0.60402	2.60871	4.42117e-05	0.00109501	0.000886941	225	tags=94%, list=38%, signal=59%	IFNG/EOMES/ZNF683/TBX21/SLAMF6/IRF4/CD244/LY9/IL27/IL12RB1/HAVCR2/SPN/ITGAL/FCER1G/TNFSF4
GO:0043170	GO:0043170	macromolecule metabolic process	216	0.207751	1.76996	4.55227e-05	0.00111452	0.000902743	168	tags=42%, list=29%, signal=48%	NR0B2/EBF2/MAP3K15/SUMO1P1/GBX2/UNC13A/RNU11/GZMH/SNORA81/MEOX2/POU3F1/IFNG/CCL5/AIM2/FOXE3/FASLG/MARCO/TRAT1/CRTAM/KLRK1/SNORA52/EOMES/SNORA48/CHD5/GZMB/PRDM8/CHRNA3/ZNF683/PYHIN1/NOS2/CTSW/ZNF80/GBP5/CELF5/GLI1/GZMA/GZMK/TBX21/MMP12/UBASH3A/SLAMF6/CD3E/CCL4/CST7/CCL3L1/CCR5/GZMM/CD2/CD3D/IRF4/CD244/FOXD2/FBXO17/FCRL3/TIGIT/SLA2/CD27/TLR8/LYZ/BDNF/LY9/HCST/IL27/GRHL3/LAX1/TTBK1/APOBEC3H/ITK/CAMK…
GO:0007166	GO:0007166	cell surface receptor signaling pathway	139	0.247329	2.09304	4.9736e-05	0.00120384	0.000975088	203	tags=54%, list=35%, signal=46%	NR0B2/TFF2/IL17REL/UNC13A/LAG3/IFNG/CD8A/CCL5/AIM2/FASLG/GPR171/KLRD1/MARCO/TRAT1/KLRK1/GRIP2/CXCL9/CHRNA3/NOS2/GLI1/CXCR6/MMP12/UBASH3A/CD7/CD3E/CCL4/CCL3L1/CCR5/CXCR3/CD2/CD3D/SH2D1A/LILRB5/THEMIS/IRF4/CD3G/FCRL3/SLA2/CD27/CD209/BDNF/RGS9/IL27/GRHL3/LAX1/ITK/PTPN22/CXCL10/CD247/CD200R1/IL12RB1/LILRB4/CD8B/IL2RG/CCL3/FCGR1A/CD6/CTLA4/GFI1/SPN/BTLA/SLAMF1/HLA-DQA1/FCGR1B/P2RY8/APLN/PRKCB/ITGAL/SL…
GO:0034097	GO:0034097	response to cytokine	52	0.357741	2.36076	6.18576e-05	0.00148041	0.00119911	203	tags=67%, list=35%, signal=48%	TFF2/IL17REL/IFNG/CCL5/AIM2/FASLG/CXCL9/PYHIN1/NOS2/GBP5/CXCR6/MMP12/CCL4/CCL3L1/CCR5/CXCR3/MRC1/IRF4/CD27/IL27/PTPN7/GBP4/CXCL10/IL12RB1/IL2RG/CCL3/FCGR1A/GFI1/HLA-DQA1/FCGR1B/SNX10/TNFRSF9/IL10RA/IL2RB/FCER1G
GO:0001819	GO:0001819	positive regulation of cytokine production	31	0.444504	2.45795	6.47278e-05	0.00151632	0.0012282	162	tags=65%, list=28%, signal=49%	IFNG/AIM2/CRTAM/KLRK1/PYHIN1/GBP5/SLAMF6/CD3E/CD2/IRF4/CD244/TIGIT/TLR8/LY9/IL27/PTPN22/IL12RB1/HAVCR2/CCL3/CD6
GO:0045785	GO:0045785	positive regulation of cell adhesion	24	0.490495	2.51484	6.4782e-05	0.00151632	0.0012282	198	tags=75%, list=34%, signal=52%	IFNG/CCL5/KLRK1/PDCD1/SIRPG/CD3E/CD27/CD209/ICOS/PTPN22/IL12RB1/LILRB4/HAVCR2/CD6/CTLA4/BTLA/RASAL3/GRAP2
GO:0045580	GO:0045580	regulation of T cell differentiation	16	0.594737	2.56862	6.83198e-05	0.00158175	0.00128119	163	tags=81%, list=28%, signal=60%	LAG3/IFNG/CRTAM/ZNF683/TBX21/CD2/IRF4/CD27/IL27/CAMK4/IL12RB1/LILRB4/CTLA4
GO:0032609	GO:0032609	interferon-gamma production	18	0.555277	2.49438	8.49734e-05	0.00194098	0.00157216	166	tags=83%, list=28%, signal=62%	CRTAM/KLRK1/EOMES/SLAMF6/CD3E/CD2/CD244/TLR8/IL27/ITK/CD96/PTPN22/IL12RB1/HAVCR2/SPN
GO:0007017	GO:0007017	microtubule-based process	32	-0.516911	-2.24607	8.56582e-05	0.00194098	0.00157216	239	tags=81%, list=41%, signal=51%	KIF6/RSPH1/CCDC114/DNAH6/TTLL9/TTC25/TEKT2/TEKT3/SPEF1/ZMYND10/DNAH3/DNAH2/ARMC4/BRSK2/DNAH10/SLC22A16/TPPP3/TACR1/CCDC78/CCDC39/GAS2L2/RSPH9/TCTE1/TTC29/TUBA3D/TUBA3E
GO:0065007	GO:0065007	biological regulation	347	0.195769	1.80381	9.29579e-05	0.00208421	0.00168818	210	tags=45%, list=36%, signal=71%	PCDH15/NR0B2/FXYD2/EBF2/TFF2/MAP3K15/NKAIN1/IL17REL/GBX2/UNC13A/ABCC8/MEOX2/LAG3/POU3F1/IFNG/CD8A/CCL5/AIM2/FOXE3/FASLG/GPR171/KIR3DL2/KLRD1/MARCO/TRAT1/CRTAM/KLRK1/EOMES/GRIP2/CHD5/GZMB/PRDM8/CXCL9/PDCD1/CHRNA3/SIRPG/L1CAM/ZNF683/PYHIN1/SLAMF7/NOS2/KCNJ10/ZNF80/GBP5/ATP1A3/CELF5/GLI1/GZMA/TBX21/CXCR6/MMP12/UBASH3A/GPR174/PRF1/SLAMF6/CD7/SLCO4A1/CD3E/CCL4/CST7/CCL3L1/CCR5/CXCR3/CD2/CD3D/SH2D1A/KL…
GO:0046632	GO:0046632	alpha-beta T cell differentiation	15	0.60508	2.53186	0.000105889	0.00234941	0.00190298	166	tags=80%, list=28%, signal=59%	IFNG/EOMES/ZNF683/TBX21/SLAMF6/IRF4/LY9/IL27/ITK/IL12RB1/BCL11B/SPN
GO:0006139	GO:0006139	nucleobase-containing compound metabolic process	90	0.272608	2.07122	0.000127488	0.00278905	0.00225908	154	tags=46%, list=26%, signal=40%	NR0B2/EBF2/GBX2/RNU11/SNORA81/MEOX2/POU3F1/IFNG/AIM2/FOXE3/FASLG/SNORA52/EOMES/SNORA48/CHD5/PRDM8/ZNF683/PYHIN1/NOS2/ZNF80/CELF5/GLI1/GZMA/UPB1/TBX21/MMP12/CD3D/IRF4/FOXD2/SLA2/GRHL3/APOBEC3H/CAMK4/TOX2/CXCL10/PARP15/LILRB4/BCL11B/SNORA53/HAVCR2/SCML4
GO:0001816	GO:0001816	cytokine production	53	0.336377	2.24522	0.000128323	0.00278905	0.00225908	208	tags=66%, list=36%, signal=47%	IFNG/AIM2/CRTAM/KLRK1/EOMES/PYHIN1/NOS2/GBP5/TBX21/UBASH3A/SLAMF6/CD3E/CD2/IRF4/CD244/TIGIT/TLR8/LY9/IL27/ITK/CD96/PTPN22/CD247/CD200R1/IL12RB1/HAVCR2/CCL3/CD6/SPN/SLAMF1/VSIG4/FCER1G/GPR18/POU2F2/LCP2
GO:0016070	GO:0016070	RNA metabolic process	81	0.292023	2.10705	0.00014224	0.00306031	0.0024788	154	tags=47%, list=26%, signal=40%	NR0B2/EBF2/GBX2/RNU11/SNORA81/MEOX2/POU3F1/IFNG/AIM2/FOXE3/FASLG/SNORA52/EOMES/SNORA48/CHD5/PRDM8/ZNF683/PYHIN1/ZNF80/CELF5/GLI1/TBX21/MMP12/CD3D/IRF4/FOXD2/SLA2/GRHL3/APOBEC3H/CAMK4/TOX2/CXCL10/PARP15/LILRB4/BCL11B/SNORA53/HAVCR2/SCML4
GO:0019222	GO:0019222	regulation of metabolic process	161	0.219236	1.92274	0.000144779	0.00308379	0.00249782	174	tags=46%, list=30%, signal=45%	NR0B2/EBF2/MAP3K15/GBX2/UNC13A/MEOX2/POU3F1/IFNG/CCL5/AIM2/FOXE3/FASLG/MARCO/TRAT1/CRTAM/KLRK1/EOMES/CHD5/GZMB/PRDM8/CHRNA3/ZNF683/PYHIN1/NOS2/ZNF80/GBP5/CELF5/GLI1/GZMA/TBX21/MMP12/UBASH3A/SLAMF6/CD3E/CCL4/CST7/CCL3L1/CD2/CD3D/IRF4/CD244/FOXD2/FCRL3/TIGIT/SLA2/CD27/TLR8/BDNF/LY9/IL27/GRHL3/LAX1/TTBK1/CAMK4/CD96/TOX2/PTPN22/CXCL10/CD200R1/IL12RB1/PARP15/LILRB4/BCL11B/HAVCR2/MAP4K1/SCML4/CCL3/FCGR…
GO:0002703	GO:0002703	regulation of leukocyte mediated immunity	13	0.625874	2.44321	0.00017162	0.00361931	0.00293158	227	tags=100%, list=39%, signal=63%	LAG3/CRTAM/KLRK1/NOS2/TBX21/SLAMF6/SH2D1A/CD96/IL12RB1/HAVCR2/FCER1G/TNFSF4/WAS
GO:0042267	GO:0042267	natural killer cell mediated cytotoxicity	8	0.751647	2.40452	0.000179645	0.00375141	0.00303858	97	tags=88%, list=17%, signal=74%	LAG3/CRTAM/KLRK1/GZMB/SLAMF7/SLAMF6/SH2D1A
GO:0001910	GO:0001910	regulation of leukocyte mediated cytotoxicity	8	0.750433	2.40063	0.000194741	0.00402717	0.00326194	152	tags=100%, list=26%, signal=75%	LAG3/CRTAM/KLRK1/NOS2/SLAMF6/SH2D1A/IL12RB1/HAVCR2
GO:0009891	GO:0009891	positive regulation of biosynthetic process	42	0.376665	2.307	0.000207507	0.00420943	0.00340957	149	tags=52%, list=25%, signal=42%	EBF2/GBX2/MEOX2/POU3F1/IFNG/CCL5/KLRK1/EOMES/PYHIN1/NOS2/GLI1/TBX21/MMP12/CD3D/IRF4/CD244/FOXD2/GRHL3/CAMK4/TOX2/CXCL10/BCL11B
GO:0031328	GO:0031328	positive regulation of cellular biosynthetic process	42	0.376665	2.307	0.000207507	0.00420943	0.00340957	149	tags=52%, list=25%, signal=42%	EBF2/GBX2/MEOX2/POU3F1/IFNG/CCL5/KLRK1/EOMES/PYHIN1/NOS2/GLI1/TBX21/MMP12/CD3D/IRF4/CD244/FOXD2/GRHL3/CAMK4/TOX2/CXCL10/BCL11B
GO:0002286	GO:0002286	T cell activation involved in immune response	14	0.597229	2.41736	0.000218718	0.004395	0.00355987	225	tags=93%, list=38%, signal=59%	IFNG/EOMES/TBX21/SLAMF6/IRF4/LY9/IL27/IL12RB1/HAVCR2/SPN/ITGAL/FCER1G/TNFSF4
GO:0051173	GO:0051173	positive regulation of nitrogen compound metabolic process	77	0.278122	2.04395	0.000225177	0.00448249	0.00363074	161	tags=49%, list=28%, signal=41%	EBF2/MAP3K15/GBX2/MEOX2/POU3F1/IFNG/CCL5/AIM2/FASLG/MARCO/KLRK1/EOMES/CHRNA3/PYHIN1/NOS2/GLI1/TBX21/MMP12/CD3E/CCL4/CCL3L1/CD3D/IRF4/FOXD2/FCRL3/CD27/BDNF/GRHL3/TTBK1/CAMK4/TOX2/PTPN22/CXCL10/BCL11B/HAVCR2/MAP4K1/CCL3/FCGR1A
GO:0050789	GO:0050789	regulation of biological process	326	0.190106	1.88671	0.000232461	0.00458465	0.00371349	208	tags=45%, list=36%, signal=66%	NR0B2/FXYD2/EBF2/TFF2/MAP3K15/NKAIN1/IL17REL/GBX2/UNC13A/ABCC8/MEOX2/LAG3/POU3F1/IFNG/CD8A/CCL5/AIM2/FOXE3/FASLG/GPR171/KIR3DL2/KLRD1/MARCO/TRAT1/CRTAM/KLRK1/EOMES/GRIP2/CHD5/GZMB/PRDM8/CXCL9/PDCD1/CHRNA3/SIRPG/L1CAM/ZNF683/PYHIN1/SLAMF7/NOS2/KCNJ10/ZNF80/GBP5/ATP1A3/CELF5/GLI1/GZMA/TBX21/CXCR6/MMP12/UBASH3A/GPR174/PRF1/SLAMF6/CD7/CD3E/CCL4/CST7/CCL3L1/CCR5/CXCR3/CD2/CD3D/SH2D1A/KLRC2/LILRB5/THEM…
GO:1902105	GO:1902105	regulation of leukocyte differentiation	23	0.456142	2.31572	0.000259193	0.00506496	0.00410253	171	tags=74%, list=29%, signal=54%	LAG3/IFNG/CRTAM/ZNF683/TBX21/CD2/IRF4/FCRL3/CD27/IL27/CAMK4/IL12RB1/LILRB4/CCL3/CTLA4/SLAMF8/EVI2B
GO:0046483	GO:0046483	heterocycle metabolic process	93	0.254326	1.89465	0.000267317	0.00517624	0.00419266	154	tags=44%, list=26%, signal=39%	NR0B2/EBF2/GBX2/RNU11/SNORA81/MEOX2/POU3F1/IFNG/AIM2/FOXE3/FASLG/SNORA52/EOMES/SNORA48/CHD5/PRDM8/ZNF683/PYHIN1/NOS2/ZNF80/CELF5/GLI1/GZMA/UPB1/TBX21/MMP12/CD3D/IRF4/FOXD2/SLA2/GRHL3/APOBEC3H/CAMK4/TOX2/CXCL10/PARP15/LILRB4/BCL11B/SNORA53/HAVCR2/SCML4
GO:0002717	GO:0002717	positive regulation of natural killer cell mediated immunity	5	0.841379	2.15837	0.000296397	0.00563684	0.00456574	97	tags=100%, list=17%, signal=84%	LAG3/CRTAM/KLRK1/SLAMF6/SH2D1A
GO:0045954	GO:0045954	positive regulation of natural killer cell mediated cytotoxicity	5	0.841379	2.15837	0.000296397	0.00563684	0.00456574	97	tags=100%, list=17%, signal=84%	LAG3/CRTAM/KLRK1/SLAMF6/SH2D1A
GO:0001912	GO:0001912	positive regulation of leukocyte mediated cytotoxicity	7	0.761246	2.27221	0.00031848	0.00600321	0.0048625	145	tags=100%, list=25%, signal=76%	LAG3/CRTAM/KLRK1/NOS2/SLAMF6/SH2D1A/IL12RB1
GO:0030155	GO:0030155	regulation of cell adhesion	41	0.352467	2.1505	0.000323016	0.0060353	0.00488849	198	tags=66%, list=34%, signal=47%	LAG3/IFNG/CCL5/CRTAM/KLRK1/PDCD1/SIRPG/TBX21/MMP12/CD3E/CXCR3/TIGIT/CD27/CD209/ICOS/LAX1/PTPN22/IL12RB1/LILRB4/HAVCR2/CD6/CTLA4/SPN/BTLA/RASAL3/VSIG4/GRAP2
GO:0022407	GO:0022407	regulation of cell-cell adhesion	34	0.411639	2.3504	0.000333405	0.00614768	0.00497952	198	tags=74%, list=34%, signal=52%	LAG3/IFNG/CCL5/CRTAM/KLRK1/PDCD1/SIRPG/TBX21/CD3E/TIGIT/CD27/CD209/ICOS/LAX1/PTPN22/IL12RB1/LILRB4/HAVCR2/CD6/CTLA4/SPN/BTLA/RASAL3/VSIG4/GRAP2
GO:0019835	GO:0019835	cytolysis	6	0.80829	2.23396	0.000334803	0.00614768	0.00497952	117	tags=100%, list=20%, signal=81%	GZMH/GZMB/GZMA/PRF1/GZMM/LYZ
GO:0032103	GO:0032103	positive regulation of response to external stimulus	29	0.434443	2.34471	0.000368215	0.00668571	0.00541531	162	tags=66%, list=28%, signal=50%	LAG3/IFNG/CCL5/AIM2/CRTAM/KLRK1/PYHIN1/GBP5/MMP12/SLAMF6/CCL4/SH2D1A/CD209/TLR8/TTBK1/CXCL10/HAVCR2/CCL3/CD6
GO:0002706	GO:0002706	regulation of lymphocyte mediated immunity	12	0.624782	2.35936	0.000371564	0.00668571	0.00541531	227	tags=100%, list=39%, signal=62%	LAG3/CRTAM/KLRK1/TBX21/SLAMF6/SH2D1A/CD96/IL12RB1/HAVCR2/FCER1G/TNFSF4/WAS
GO:0051239	GO:0051239	regulation of multicellular organismal process	117	0.235726	1.85228	0.000373521	0.00668571	0.00541531	174	tags=49%, list=30%, signal=43%	FXYD2/EBF2/TFF2/GBX2/UNC13A/MEOX2/LAG3/IFNG/AIM2/FOXE3/FASLG/GPR171/CRTAM/KLRK1/PDCD1/CHRNA3/L1CAM/ZNF683/PYHIN1/NOS2/GBP5/ATP1A3/GLI1/TBX21/UBASH3A/SLAMF6/CD3E/CST7/CD2/IRF4/CD244/FCRL3/TIGIT/CD27/TLR8/BDNF/LY9/IL27/GRHL3/TTBK1/CAMK4/CD96/PTPN22/CXCL10/CD200R1/IL12RB1/LILRB4/BCL11B/HAVCR2/CCL3/CD6/CTLA4/GFI1/SLAMF8/EVI2B/SLAMF1/S1PR5
GO:0051607	GO:0051607	defense response to virus	14	0.582076	2.35602	0.000385074	0.00683506	0.00553628	145	tags=79%, list=25%, signal=61%	IFNG/AIM2/CXCL9/MMP12/PRF1/TLR8/IL27/APOBEC3H/PTPN22/CXCL10/IL12RB1
GO:0031347	GO:0031347	regulation of defense response	42	0.359693	2.20305	0.000394367	0.00694216	0.00562303	231	tags=76%, list=39%, signal=50%	LAG3/IFNG/CCL5/AIM2/CRTAM/KLRK1/PYHIN1/NOS2/GBP5/MMP12/SLAMF6/CST7/SH2D1A/CD209/TLR8/IL27/TTBK1/CD96/PTPN22/CD200R1/IL12RB1/HAVCR2/CCL3/CD6/SLAMF8/SIGLEC10/VSIG4/FCER1G/APOBEC3G/PIK3AP1/TNFSF4/NLRC3
GO:0010557	GO:0010557	positive regulation of macromolecule biosynthetic process	36	0.380914	2.22396	0.000472972	0.00825763	0.00668854	149	tags=53%, list=25%, signal=42%	EBF2/GBX2/MEOX2/POU3F1/IFNG/CCL5/EOMES/PYHIN1/GLI1/TBX21/MMP12/CD3D/IRF4/FOXD2/GRHL3/CAMK4/TOX2/CXCL10/BCL11B
GO:0006725	GO:0006725	cellular aromatic compound metabolic process	94	0.248357	1.84783	0.000497851	0.00862133	0.00698313	154	tags=44%, list=26%, signal=38%	NR0B2/EBF2/GBX2/RNU11/SNORA81/MEOX2/POU3F1/IFNG/AIM2/FOXE3/FASLG/SNORA52/EOMES/SNORA48/CHD5/PRDM8/ZNF683/PYHIN1/NOS2/ZNF80/CELF5/GLI1/GZMA/UPB1/TBX21/MMP12/CD3D/IRF4/FOXD2/SLA2/GRHL3/APOBEC3H/CAMK4/TOX2/CXCL10/PARP15/LILRB4/BCL11B/SNORA53/HAVCR2/SCML4
GO:0009755	GO:0009755	hormone-mediated signaling pathway	4	-0.877498	-1.89923	0.00050977	0.00875654	0.00709264	43	tags=75%, list=7%, signal=70%	TRH/SCGB2A2/UCN3
GO:0002715	GO:0002715	regulation of natural killer cell mediated immunity	7	0.749135	2.23607	0.00052255	0.00883358	0.00715504	152	tags=100%, list=26%, signal=75%	LAG3/CRTAM/KLRK1/SLAMF6/SH2D1A/CD96/HAVCR2
GO:0030101	GO:0030101	natural killer cell activation	7	0.749135	2.23607	0.00052255	0.00883358	0.00715504	152	tags=100%, list=26%, signal=75%	KLRK1/ZNF683/SLAMF7/CD2/CD244/PTPN22/HAVCR2
GO:0002287	GO:0002287	alpha-beta T cell activation involved in immune response	11	0.627617	2.26701	0.000537346	0.00894178	0.00724268	166	tags=82%, list=28%, signal=60%	IFNG/EOMES/TBX21/SLAMF6/IRF4/LY9/IL27/IL12RB1/SPN
GO:0002293	GO:0002293	alpha-beta T cell differentiation involved in immune response	11	0.627617	2.26701	0.000537346	0.00894178	0.00724268	166	tags=82%, list=28%, signal=60%	IFNG/EOMES/TBX21/SLAMF6/IRF4/LY9/IL27/IL12RB1/SPN
GO:0045935	GO:0045935	positive regulation of nucleobase-containing compound metabolic process	37	0.367807	2.15582	0.000557346	0.00918007	0.0074357	149	tags=51%, list=25%, signal=41%	EBF2/GBX2/MEOX2/POU3F1/IFNG/EOMES/PYHIN1/NOS2/GLI1/TBX21/MMP12/CD3D/IRF4/FOXD2/GRHL3/CAMK4/TOX2/CXCL10/BCL11B
GO:0006357	GO:0006357	regulation of transcription by RNA polymerase II	53	0.312747	2.08749	0.000564596	0.00918007	0.0074357	188	tags=57%, list=32%, signal=42%	NR0B2/EBF2/GBX2/MEOX2/POU3F1/IFNG/FOXE3/FASLG/EOMES/CHD5/ZNF683/ZNF80/GLI1/TBX21/MMP12/CD3D/IRF4/FOXD2/SLA2/GRHL3/TOX2/CXCL10/PARP15/LILRB4/BCL11B/GFI1/ZBTB32/APLN/PRKCB/MAMSTR
GO:0006366	GO:0006366	transcription by RNA polymerase II	53	0.312747	2.08749	0.000564596	0.00918007	0.0074357	188	tags=57%, list=32%, signal=42%	NR0B2/EBF2/GBX2/MEOX2/POU3F1/IFNG/FOXE3/FASLG/EOMES/CHD5/ZNF683/ZNF80/GLI1/TBX21/MMP12/CD3D/IRF4/FOXD2/SLA2/GRHL3/TOX2/CXCL10/PARP15/LILRB4/BCL11B/GFI1/ZBTB32/APLN/PRKCB/MAMSTR
GO:0032635	GO:0032635	interleukin-6 production	12	0.612565	2.31323	0.000585794	0.00945259	0.00765643	234	tags=100%, list=40%, signal=61%	IFNG/NOS2/TLR8/PTPN22/CD200R1/HAVCR2/SLAMF1/FCER1G/POU2F2/TNFSF4/NLRC3/KLF2
GO:0046634	GO:0046634	regulation of alpha-beta T cell activation	12	0.610357	2.30489	0.000619268	0.0099176	0.00803308	182	tags=83%, list=31%, signal=59%	IFNG/CRTAM/ZNF683/TBX21/CD3E/IRF4/IL27/PTPN22/IL12RB1/RASAL3
GO:0072676	GO:0072676	lymphocyte migration	14	0.568253	2.30007	0.000637241	0.0101293	0.00820454	184	tags=86%, list=31%, signal=60%	CCL5/CRTAM/KLRK1/TBX21/CCL4/CCL3L1/CXCR3/CXCL10/CD200R1/CCL3/SPN/ITGAL
GO:0032675	GO:0032675	regulation of interleukin-6 production	11	0.611498	2.20878	0.000744601	0.0117343	0.00950461	234	tags=100%, list=40%, signal=61%	IFNG/TLR8/PTPN22/CD200R1/HAVCR2/SLAMF1/FCER1G/POU2F2/TNFSF4/NLRC3/KLF2
GO:0070098	GO:0070098	chemokine-mediated signaling pathway	12	0.603362	2.27847	0.000760253	0.0117343	0.00950461	160	tags=83%, list=27%, signal=62%	TFF2/CCL5/CXCL9/CXCR6/CCL4/CCL3L1/CCR5/CXCR3/CXCL10/CCL3
GO:1990868	GO:1990868	response to chemokine	12	0.603362	2.27847	0.000760253	0.0117343	0.00950461	160	tags=83%, list=27%, signal=62%	TFF2/CCL5/CXCL9/CXCR6/CCL4/CCL3L1/CCR5/CXCR3/CXCL10/CCL3
GO:1990869	GO:1990869	cellular response to chemokine	12	0.603362	2.27847	0.000760253	0.0117343	0.00950461	160	tags=83%, list=27%, signal=62%	TFF2/CCL5/CXCL9/CXCR6/CCL4/CCL3L1/CCR5/CXCR3/CXCL10/CCL3
GO:0038093	GO:0038093	Fc receptor signaling pathway	12	0.602356	2.27467	0.000787164	0.0120623	0.00977025	227	tags=92%, list=39%, signal=57%	CD3G/ITK/CD247/CD200R1/FCGR1A/FCGR1B/FCGR3A/GRAP2/FCER1G/LCP2/WAS
GO:0045893	GO:0045893	positive regulation of transcription, DNA-templated	30	0.401674	2.18077	0.000822361	0.012486	0.0101135	149	tags=57%, list=25%, signal=45%	EBF2/GBX2/MEOX2/POU3F1/EOMES/PYHIN1/GLI1/TBX21/MMP12/CD3D/IRF4/FOXD2/GRHL3/CAMK4/TOX2/CXCL10/BCL11B
GO:0048247	GO:0048247	lymphocyte chemotaxis	7	0.735294	2.19475	0.000826539	0.012486	0.0101135	160	tags=100%, list=27%, signal=74%	CCL5/KLRK1/CCL4/CCL3L1/CXCR3/CXCL10/CCL3
GO:0019219	GO:0019219	regulation of nucleobase-containing compound metabolic process	75	0.263052	1.94284	0.000896309	0.0134407	0.0108867	154	tags=45%, list=26%, signal=38%	NR0B2/EBF2/GBX2/MEOX2/POU3F1/IFNG/AIM2/FOXE3/FASLG/EOMES/CHD5/PRDM8/ZNF683/PYHIN1/NOS2/ZNF80/CELF5/GLI1/GZMA/TBX21/MMP12/CD3D/IRF4/FOXD2/SLA2/GRHL3/CAMK4/TOX2/CXCL10/PARP15/LILRB4/BCL11B/HAVCR2/SCML4
GO:0032649	GO:0032649	regulation of interferon-gamma production	15	0.541355	2.26521	0.000902354	0.0134407	0.0108867	152	tags=80%, list=26%, signal=61%	CRTAM/KLRK1/SLAMF6/CD3E/CD2/CD244/TLR8/IL27/CD96/PTPN22/IL12RB1/HAVCR2
GO:0009628	GO:0009628	response to abiotic stimulus	22	-0.531247	-2.08291	0.000918088	0.0134944	0.0109302	41	tags=27%, list=7%, signal=26%	ANGPT4/GATA4/CALCA/SCN1A/UCN3/FABP1
GO:0006396	GO:0006396	RNA processing	9	0.659606	2.20404	0.000918634	0.0134944	0.0109302	70	tags=56%, list=12%, signal=50%	RNU11/SNORA81/SNORA52/SNORA48/CELF5
GO:0002705	GO:0002705	positive regulation of leukocyte mediated immunity	10	0.633021	2.1941	0.00102033	0.0148857	0.0120571	145	tags=80%, list=25%, signal=61%	LAG3/CRTAM/KLRK1/NOS2/TBX21/SLAMF6/SH2D1A/IL12RB1
GO:0002683	GO:0002683	negative regulation of immune system process	36	0.362578	2.11691	0.00107036	0.0155093	0.0125622	204	tags=72%, list=35%, signal=50%	LAG3/GPR171/CRTAM/KLRK1/PDCD1/TBX21/MMP12/UBASH3A/CST7/SH2D1A/FCRL3/TIGIT/SLA2/LAX1/CD96/PTPN22/CD200R1/LILRB4/HAVCR2/CCL3/CTLA4/SPN/SLAMF8/VSIG4/FCER1G/GPR18
GO:0032946	GO:0032946	positive regulation of mononuclear cell proliferation	10	0.631241	2.18793	0.00110036	0.0156251	0.0126561	182	tags=90%, list=31%, signal=63%	CCL5/CD3E/FCRL3/CD209/PTPN22/IL12RB1/HAVCR2/CD6/RASAL3
GO:0050671	GO:0050671	positive regulation of lymphocyte proliferation	10	0.631241	2.18793	0.00110036	0.0156251	0.0126561	182	tags=90%, list=31%, signal=63%	CCL5/CD3E/FCRL3/CD209/PTPN22/IL12RB1/HAVCR2/CD6/RASAL3
GO:0070665	GO:0070665	positive regulation of leukocyte proliferation	10	0.631241	2.18793	0.00110036	0.0156251	0.0126561	182	tags=90%, list=31%, signal=63%	CCL5/CD3E/FCRL3/CD209/PTPN22/IL12RB1/HAVCR2/CD6/RASAL3
GO:0002263	GO:0002263	cell activation involved in immune response	27	0.398098	2.09947	0.00115358	0.0161654	0.0130937	184	tags=70%, list=31%, signal=51%	CLEC12A/IFNG/EOMES/ZNF683/TBX21/SLAMF6/IRF4/CD244/LYZ/LY9/IL27/IL12RB1/HAVCR2/CCL3/SPN/BIN2/SLAMF1/ARHGAP9/ITGAL
GO:0002366	GO:0002366	leukocyte activation involved in immune response	27	0.398098	2.09947	0.00115358	0.0161654	0.0130937	184	tags=70%, list=31%, signal=51%	CLEC12A/IFNG/EOMES/ZNF683/TBX21/SLAMF6/IRF4/CD244/LYZ/LY9/IL27/IL12RB1/HAVCR2/CCL3/SPN/BIN2/SLAMF1/ARHGAP9/ITGAL
GO:2000112	GO:2000112	regulation of cellular macromolecule biosynthetic process	72	0.266436	1.9418	0.00116743	0.0162524	0.0131642	154	tags=46%, list=26%, signal=39%	NR0B2/EBF2/GBX2/MEOX2/POU3F1/IFNG/CCL5/AIM2/FOXE3/FASLG/EOMES/CHD5/GZMB/PRDM8/ZNF683/PYHIN1/ZNF80/GLI1/TBX21/MMP12/CD3D/IRF4/FOXD2/SLA2/GRHL3/CAMK4/TOX2/CXCL10/PARP15/LILRB4/BCL11B/HAVCR2/SCML4
GO:0010556	GO:0010556	regulation of macromolecule biosynthetic process	74	0.2547	1.86234	0.00117649	0.0162594	0.0131698	154	tags=45%, list=26%, signal=38%	NR0B2/EBF2/GBX2/MEOX2/POU3F1/IFNG/CCL5/AIM2/FOXE3/FASLG/EOMES/CHD5/GZMB/PRDM8/ZNF683/PYHIN1/ZNF80/GLI1/TBX21/MMP12/CD3D/IRF4/FOXD2/SLA2/GRHL3/CAMK4/TOX2/CXCL10/PARP15/LILRB4/BCL11B/HAVCR2/SCML4
GO:0016032	GO:0016032	viral process	27	0.39561	2.08635	0.00118881	0.0162594	0.0131698	205	tags=74%, list=35%, signal=50%	CCL5/ZNF683/CXCR6/CCL4/CCR5/MRC1/CD209/C1QA/APOBEC3H/CD247/CD200R1/CD8B/IL2RG/CCL3/GFI1/SLAMF1/APLN/ITGAL/IL2RB/APOBEC3G
GO:0002292	GO:0002292	T cell differentiation involved in immune response	12	0.590409	2.22956	0.00119083	0.0162594	0.0131698	225	tags=92%, list=38%, signal=58%	IFNG/EOMES/TBX21/SLAMF6/IRF4/LY9/IL27/IL12RB1/SPN/FCER1G/TNFSF4
GO:0007018	GO:0007018	microtubule-based movement	24	-0.496499	-2.00987	0.00122786	0.0166582	0.0134929	239	tags=96%, list=41%, signal=59%	IFT122/TTC30B/CCDC103/TTC21A/KIF6/CCDC114/DNAH6/TTLL9/TTC25/TEKT2/TEKT3/ZMYND10/DNAH3/DNAH2/ARMC4/DNAH10/SLC22A16/TACR1/CCDC39/GAS2L2/RSPH9/TCTE1/TTC29
GO:0002274	GO:0002274	myeloid leukocyte activation	25	0.407868	2.1261	0.00127479	0.0171855	0.0139199	208	tags=80%, list=36%, signal=54%	CLEC12A/IFNG/CCL5/CST7/CD2/IRF4/TLR8/LYZ/C1QA/TTBK1/CAMK4/HAVCR2/CCL3/BIN2/SLAMF1/ARHGAP9/ITGAL/VSIG4/FCER1G/LCP2
GO:0050794	GO:0050794	regulation of cellular process	312	0.17412	1.66279	0.00135242	0.0180218	0.0145973	239	tags=52%, list=41%, signal=66%	NR0B2/FXYD2/EBF2/TFF2/MAP3K15/IL17REL/GBX2/UNC13A/ABCC8/MEOX2/LAG3/POU3F1/IFNG/CD8A/CCL5/AIM2/FOXE3/FASLG/GPR171/KIR3DL2/KLRD1/MARCO/TRAT1/CRTAM/KLRK1/EOMES/GRIP2/CHD5/GZMB/PRDM8/CXCL9/PDCD1/CHRNA3/SIRPG/L1CAM/ZNF683/PYHIN1/NOS2/KCNJ10/ZNF80/GBP5/CELF5/GLI1/GZMA/TBX21/CXCR6/MMP12/UBASH3A/GPR174/PRF1/SLAMF6/CD7/CD3E/CCL4/CST7/CCL3L1/CCR5/CXCR3/CD2/CD3D/SH2D1A/KLRC2/LILRB5/THEMIS/IRF4/CD3G/CD244/FO…
GO:0000226	GO:0000226	microtubule cytoskeleton organization	18	-0.548741	-2.00242	0.00135375	0.0180218	0.0145973	237	tags=89%, list=41%, signal=55%	RSPH1/CCDC114/TTLL9/TTC25/TEKT2/SPEF1/ZMYND10/ARMC4/BRSK2/TPPP3/CCDC78/CCDC39/GAS2L2/RSPH9/TUBA3D/TUBA3E
GO:0009889	GO:0009889	regulation of biosynthetic process	81	0.258777	1.86717	0.00137578	0.018089	0.0146518	154	tags=44%, list=26%, signal=38%	NR0B2/EBF2/GBX2/MEOX2/POU3F1/IFNG/CCL5/AIM2/FOXE3/FASLG/KLRK1/EOMES/CHD5/GZMB/PRDM8/ZNF683/PYHIN1/NOS2/ZNF80/GLI1/TBX21/MMP12/CD3D/IRF4/CD244/FOXD2/SLA2/GRHL3/CAMK4/TOX2/CXCL10/PARP15/LILRB4/BCL11B/HAVCR2/SCML4
GO:0031326	GO:0031326	regulation of cellular biosynthetic process	81	0.258777	1.86717	0.00137578	0.018089	0.0146518	154	tags=44%, list=26%, signal=38%	NR0B2/EBF2/GBX2/MEOX2/POU3F1/IFNG/CCL5/AIM2/FOXE3/FASLG/KLRK1/EOMES/CHD5/GZMB/PRDM8/ZNF683/PYHIN1/NOS2/ZNF80/GLI1/TBX21/MMP12/CD3D/IRF4/CD244/FOXD2/SLA2/GRHL3/CAMK4/TOX2/CXCL10/PARP15/LILRB4/BCL11B/HAVCR2/SCML4
GO:0032870	GO:0032870	cellular response to hormone stimulus	11	-0.634348	-1.99922	0.00139182	0.0181876	0.0147316	43	tags=45%, list=7%, signal=43%	TRH/SCGB2A2/IGFBP1/GLP1R/UCN3
GO:0003008	GO:0003008	system process	62	-0.364409	-1.85822	0.0015102	0.0196142	0.0158872	153	tags=45%, list=26%, signal=37%	KCNE1/NTRK2/LPO/TACR1/MYBPC2/CCDC78/GABRB3/CNGA4/SLC26A7/CCDC39/C1QL1/NPC1L1/CNTN5/SERPINA3/MUC4/HTR3A/COL2A1/RELN/STAC2/ATP2B3/GATA4/PTCHD1/CALCA/CCKBR/LRP2/GLP1R/SCN1A/FABP1
GO:0019724	GO:0019724	B cell mediated immunity	11	0.583552	2.10784	0.00152352	0.0196673	0.0159301	225	tags=91%, list=38%, signal=57%	TBX21/SLA2/CD27/TLR8/C1QA/C1QB/C2/FCER1G/POU2F2/TNFSF4
GO:0050854	GO:0050854	regulation of antigen receptor-mediated signaling pathway	9	0.640527	2.14029	0.00159168	0.0204233	0.0165425	183	tags=89%, list=31%, signal=62%	TRAT1/UBASH3A/SH2D1A/FCRL3/SLA2/PTPN22/LILRB4/PRKCB
GO:0001817	GO:0001817	regulation of cytokine production	47	0.306525	1.97997	0.00160634	0.020488	0.0165949	207	tags=64%, list=35%, signal=45%	IFNG/AIM2/CRTAM/KLRK1/PYHIN1/NOS2/GBP5/TBX21/UBASH3A/SLAMF6/CD3E/CD2/IRF4/CD244/TIGIT/TLR8/LY9/IL27/CD96/PTPN22/CD200R1/IL12RB1/HAVCR2/CCL3/CD6/SLAMF1/VSIG4/FCER1G/GPR18/POU2F2
GO:0002294	GO:0002294	CD4-positive, alpha-beta T cell differentiation involved in immune response	10	0.612853	2.12419	0.00172906	0.0216642	0.0175476	166	tags=80%, list=28%, signal=58%	IFNG/TBX21/SLAMF6/IRF4/LY9/IL27/IL12RB1/SPN
GO:0035710	GO:0035710	CD4-positive, alpha-beta T cell activation	10	0.612853	2.12419	0.00172906	0.0216642	0.0175476	166	tags=80%, list=28%, signal=58%	IFNG/TBX21/SLAMF6/IRF4/LY9/IL27/IL12RB1/SPN
GO:0043367	GO:0043367	CD4-positive, alpha-beta T cell differentiation	10	0.612853	2.12419	0.00172906	0.0216642	0.0175476	166	tags=80%, list=28%, signal=58%	IFNG/TBX21/SLAMF6/IRF4/LY9/IL27/IL12RB1/SPN
GO:0050856	GO:0050856	regulation of T cell receptor signaling pathway	6	0.756477	2.09075	0.0017594	0.0219154	0.0177511	147	tags=100%, list=25%, signal=76%	TRAT1/UBASH3A/SH2D1A/SLA2/PTPN22/LILRB4
GO:0006909	GO:0006909	phagocytosis	20	0.454713	2.16351	0.0018367	0.0227452	0.0184232	238	tags=85%, list=41%, signal=52%	IFNG/MARCO/SIRPG/CD3G/CD247/IL2RG/FCGR1A/BIN2/SLAMF1/ITGAL/C2/FCGR3A/IL2RB/FCER1G/MYO7A/WAS/ARHGAP25
GO:0044255	GO:0044255	cellular lipid metabolic process	19	-0.525635	-1.95495	0.00198379	0.0244247	0.0197836	118	tags=53%, list=20%, signal=43%	FABP6/SFTPB/APOD/PON1/GAL3ST3/CPNE6/PIK3C2G/CCKBR/LRP2/FABP1
GO:0032637	GO:0032637	interleukin-8 production	5	0.772414	1.98146	0.00210955	0.0258239	0.0209169	137	tags=100%, list=23%, signal=77%	NOS2/CD2/CD244/TLR8/PTPN22
GO:0042116	GO:0042116	macrophage activation	8	0.674177	2.15669	0.002292	0.0278969	0.022596	196	tags=100%, list=34%, signal=67%	IFNG/CST7/TLR8/C1QA/TTBK1/HAVCR2/CCL3/VSIG4
GO:0002708	GO:0002708	positive regulation of lymphocyte mediated immunity	9	0.625	2.08841	0.00238114	0.0284934	0.0230791	225	tags=100%, list=38%, signal=62%	LAG3/CRTAM/KLRK1/TBX21/SLAMF6/SH2D1A/IL12RB1/FCER1G/TNFSF4
GO:0042102	GO:0042102	positive regulation of T cell proliferation	9	0.625	2.08841	0.00238114	0.0284934	0.0230791	225	tags=100%, list=38%, signal=62%	CCL5/CD3E/CD209/PTPN22/IL12RB1/HAVCR2/CD6/RASAL3/TNFSF4
GO:0042113	GO:0042113	B cell activation	9	0.625	2.08841	0.00238114	0.0284934	0.0230791	225	tags=100%, list=38%, signal=62%	TBX21/FCRL3/CD27/LAX1/CTLA4/SLAMF8/PRKCB/POU2F2/TNFSF4
GO:0042269	GO:0042269	regulation of natural killer cell mediated cytotoxicity	6	0.747841	2.06689	0.00242964	0.0289114	0.0234177	152	tags=100%, list=26%, signal=75%	LAG3/CRTAM/KLRK1/SLAMF6/SH2D1A/HAVCR2
GO:0072538	GO:0072538	T-helper 17 type immune response	5	0.758621	1.94608	0.00277317	0.0321659	0.0260538	145	tags=100%, list=25%, signal=76%	TBX21/SLAMF6/IRF4/LY9/IL12RB1
GO:0072539	GO:0072539	T-helper 17 cell differentiation	5	0.758621	1.94608	0.00277317	0.0321659	0.0260538	145	tags=100%, list=25%, signal=76%	TBX21/SLAMF6/IRF4/LY9/IL12RB1
GO:0072540	GO:0072540	T-helper 17 cell lineage commitment	5	0.758621	1.94608	0.00277317	0.0321659	0.0260538	145	tags=100%, list=25%, signal=76%	TBX21/SLAMF6/IRF4/LY9/IL12RB1
GO:0006351	GO:0006351	transcription, DNA-templated	69	0.250641	1.82621	0.00277865	0.0321659	0.0260538	154	tags=45%, list=26%, signal=38%	NR0B2/EBF2/GBX2/MEOX2/POU3F1/IFNG/AIM2/FOXE3/FASLG/EOMES/CHD5/PRDM8/ZNF683/PYHIN1/ZNF80/GLI1/TBX21/MMP12/CD3D/IRF4/FOXD2/SLA2/GRHL3/CAMK4/TOX2/CXCL10/PARP15/LILRB4/BCL11B/HAVCR2/SCML4
GO:0006355	GO:0006355	regulation of transcription, DNA-templated	69	0.250641	1.82621	0.00277865	0.0321659	0.0260538	154	tags=45%, list=26%, signal=38%	NR0B2/EBF2/GBX2/MEOX2/POU3F1/IFNG/AIM2/FOXE3/FASLG/EOMES/CHD5/PRDM8/ZNF683/PYHIN1/ZNF80/GLI1/TBX21/MMP12/CD3D/IRF4/FOXD2/SLA2/GRHL3/CAMK4/TOX2/CXCL10/PARP15/LILRB4/BCL11B/HAVCR2/SCML4
GO:0007586	GO:0007586	digestion	11	-0.610839	-1.92513	0.00279738	0.0322077	0.0260877	113	tags=64%, list=19%, signal=52%	SLC26A7/NPC1L1/SERPINA3/MUC4/CCKBR/UCN3/FABP1
GO:0003205	GO:0003205	cardiac chamber development	3	-0.890465	-1.73476	0.0029236	0.0326035	0.0264083	19	tags=67%, list=3%, signal=65%	GATA4/LRP2
GO:0003206	GO:0003206	cardiac chamber morphogenesis	3	-0.890465	-1.73476	0.0029236	0.0326035	0.0264083	19	tags=67%, list=3%, signal=65%	GATA4/LRP2
GO:0003279	GO:0003279	cardiac septum development	3	-0.890465	-1.73476	0.0029236	0.0326035	0.0264083	19	tags=67%, list=3%, signal=65%	GATA4/LRP2
GO:0009581	GO:0009581	detection of external stimulus	3	-0.89017	-1.73419	0.0029236	0.0326035	0.0264083	17	tags=67%, list=3%, signal=65%	CALCA/SCN1A
GO:0060411	GO:0060411	cardiac septum morphogenesis	3	-0.890465	-1.73476	0.0029236	0.0326035	0.0264083	19	tags=67%, list=3%, signal=65%	GATA4/LRP2
GO:0062149	GO:0062149	detection of stimulus involved in sensory perception of pain	3	-0.89017	-1.73419	0.0029236	0.0326035	0.0264083	17	tags=67%, list=3%, signal=65%	CALCA/SCN1A
GO:0050860	GO:0050860	negative regulation of T cell receptor signaling pathway	5	0.755172	1.93723	0.00295652	0.0327989	0.0265665	147	tags=100%, list=25%, signal=76%	UBASH3A/SH2D1A/SLA2/PTPN22/LILRB4
GO:0000003	GO:0000003	reproduction	38	-0.417026	-1.90166	0.00302377	0.0331991	0.0268907	269	tags=76%, list=46%, signal=44%	WNT2B/TTC21A/TSNAXIP1/WFDC2/RSPH1/TTLL9/PCYT1B/PTN/TEKT2/PACRG/TEKT3/SERPINA5/SRD5A2/SLC22A16/TPPP3/TACR1/UMODL1/TIMP4/CCDC39/COL9A3/TCTE1/C9orf24/OVGP1/PAEP/GATA4/CALCA/PLG/SCGB1A1/LRP2
GO:0022414	GO:0022414	reproductive process	38	-0.417026	-1.90166	0.00302377	0.0331991	0.0268907	269	tags=76%, list=46%, signal=44%	WNT2B/TTC21A/TSNAXIP1/WFDC2/RSPH1/TTLL9/PCYT1B/PTN/TEKT2/PACRG/TEKT3/SERPINA5/SRD5A2/SLC22A16/TPPP3/TACR1/UMODL1/TIMP4/CCDC39/COL9A3/TCTE1/C9orf24/OVGP1/PAEP/GATA4/CALCA/PLG/SCGB1A1/LRP2
GO:0071456	GO:0071456	cellular response to hypoxia	7	-0.700667	-1.89827	0.00323696	0.0352566	0.0285572	41	tags=43%, list=7%, signal=40%	ANGPT4/UCN3/FABP1
GO:1903706	GO:1903706	regulation of hemopoiesis	28	0.388697	2.09936	0.00325145	0.0352566	0.0285572	183	tags=68%, list=31%, signal=49%	LAG3/IFNG/GPR171/CRTAM/ZNF683/TBX21/CD2/IRF4/FCRL3/CD27/IL27/CAMK4/IL12RB1/LILRB4/CCL3/CTLA4/SLAMF8/EVI2B/PRKCB
GO:0098656	GO:0098656	anion transmembrane transport	12	-0.596129	-1.91445	0.00326783	0.0352566	0.0285572	129	tags=67%, list=22%, signal=53%	SLC43A1/GABRB3/SLC26A7/SLC7A4/ADAMTS8/SLC13A5/LRP2/SLC5A8
GO:0033077	GO:0033077	T cell differentiation in thymus	5	0.751724	1.92838	0.00327737	0.0352566	0.0285572	149	tags=100%, list=25%, signal=75%	CD3E/CD3D/CD3G/CAMK4/BCL11B
GO:0001774	GO:0001774	microglial cell activation	6	0.734024	2.0287	0.00334374	0.0354336	0.0287006	160	tags=100%, list=27%, signal=73%	IFNG/CST7/TLR8/C1QA/TTBK1/CCL3
GO:0002269	GO:0002269	leukocyte activation involved in inflammatory response	6	0.734024	2.0287	0.00334374	0.0354336	0.0287006	160	tags=100%, list=27%, signal=73%	IFNG/CST7/TLR8/C1QA/TTBK1/CCL3
GO:0061900	GO:0061900	glial cell activation	6	0.734024	2.0287	0.00334374	0.0354336	0.0287006	160	tags=100%, list=27%, signal=73%	IFNG/CST7/TLR8/C1QA/TTBK1/CCL3
GO:1901360	GO:1901360	organic cyclic compound metabolic process	102	0.210836	1.5992	0.00340936	0.0359502	0.0291191	154	tags=41%, list=26%, signal=37%	NR0B2/EBF2/GBX2/RNU11/SNORA81/MEOX2/POU3F1/IFNG/AIM2/FOXE3/FASLG/SNORA52/EOMES/SNORA48/CHD5/PRDM8/ZNF683/PYHIN1/NOS2/ZNF80/CELF5/GLI1/GZMA/UPB1/TBX21/MMP12/CD3D/IRF4/FOXD2/SLA2/HSD11B1/GRHL3/APOBEC3H/CAMK4/TOX2/CXCL10/PARP15/LILRB4/BCL11B/SNORA53/HAVCR2/SCML4
GO:0050858	GO:0050858	negative regulation of antigen receptor-mediated signaling pathway	7	0.682211	2.03631	0.00353972	0.0371409	0.0300835	147	tags=86%, list=25%, signal=65%	UBASH3A/SH2D1A/FCRL3/SLA2/PTPN22/LILRB4
GO:0003341	GO:0003341	cilium movement	16	-0.552443	-1.94404	0.00362828	0.0378835	0.0306849	225	tags=88%, list=38%, signal=55%	CCDC114/TTLL9/TTC25/TEKT2/TEKT3/ZMYND10/ARMC4/SLC22A16/TACR1/CCDC39/GAS2L2/RSPH9/TCTE1/TTC29
GO:0045862	GO:0045862	positive regulation of proteolysis	8	0.65453	2.09384	0.00367054	0.0381378	0.030891	130	tags=62%, list=22%, signal=49%	IFNG/AIM2/FASLG/PYHIN1/TTBK1
GO:0031325	GO:0031325	positive regulation of cellular metabolic process	85	0.22823	1.6559	0.00373788	0.038649	0.031305	161	tags=46%, list=28%, signal=39%	EBF2/MAP3K15/GBX2/MEOX2/POU3F1/IFNG/CCL5/AIM2/FASLG/MARCO/KLRK1/EOMES/CHRNA3/PYHIN1/NOS2/GLI1/TBX21/MMP12/CD3E/CCL4/CCL3L1/CD3D/IRF4/CD244/FOXD2/FCRL3/CD27/BDNF/GRHL3/TTBK1/CAMK4/TOX2/PTPN22/CXCL10/BCL11B/HAVCR2/MAP4K1/CCL3/FCGR1A
GO:0016064	GO:0016064	immunoglobulin mediated immune response	10	0.577401	2.00132	0.00379847	0.0390857	0.0316588	225	tags=90%, list=38%, signal=56%	TBX21/CD27/TLR8/C1QA/C1QB/C2/FCER1G/POU2F2/TNFSF4
GO:0036294	GO:0036294	cellular response to decreased oxygen levels	8	-0.674593	-1.89935	0.00392173	0.0399679	0.0323733	41	tags=38%, list=7%, signal=35%	ANGPT4/UCN3/FABP1
GO:0071453	GO:0071453	cellular response to oxygen levels	8	-0.674593	-1.89935	0.00392173	0.0399679	0.0323733	41	tags=38%, list=7%, signal=35%	ANGPT4/UCN3/FABP1
GO:0051254	GO:0051254	positive regulation of RNA metabolic process	34	0.350291	2.00011	0.004011	0.0402992	0.0326417	188	tags=59%, list=32%, signal=42%	EBF2/GBX2/MEOX2/POU3F1/EOMES/PYHIN1/GLI1/TBX21/MMP12/CD3D/IRF4/FOXD2/GRHL3/CAMK4/TOX2/CXCL10/BCL11B/APLN/PRKCB/MAMSTR
GO:1902680	GO:1902680	positive regulation of RNA biosynthetic process	34	0.350291	2.00011	0.004011	0.0402992	0.0326417	188	tags=59%, list=32%, signal=42%	EBF2/GBX2/MEOX2/POU3F1/EOMES/PYHIN1/GLI1/TBX21/MMP12/CD3D/IRF4/FOXD2/GRHL3/CAMK4/TOX2/CXCL10/BCL11B/APLN/PRKCB/MAMSTR
GO:1903508	GO:1903508	positive regulation of nucleic acid-templated transcription	34	0.350291	2.00011	0.004011	0.0402992	0.0326417	188	tags=59%, list=32%, signal=42%	EBF2/GBX2/MEOX2/POU3F1/EOMES/PYHIN1/GLI1/TBX21/MMP12/CD3D/IRF4/FOXD2/GRHL3/CAMK4/TOX2/CXCL10/BCL11B/APLN/PRKCB/MAMSTR
GO:0051252	GO:0051252	regulation of RNA metabolic process	73	0.24558	1.80425	0.0040709	0.040709	0.0329736	154	tags=44%, list=26%, signal=37%	NR0B2/EBF2/GBX2/MEOX2/POU3F1/IFNG/AIM2/FOXE3/FASLG/EOMES/CHD5/PRDM8/ZNF683/PYHIN1/ZNF80/CELF5/GLI1/TBX21/MMP12/CD3D/IRF4/FOXD2/SLA2/GRHL3/CAMK4/TOX2/CXCL10/PARP15/LILRB4/BCL11B/HAVCR2/SCML4
GO:0044271	GO:0044271	cellular nitrogen compound biosynthetic process	82	0.233591	1.72401	0.00438646	0.0436596	0.0353635	154	tags=43%, list=26%, signal=37%	NR0B2/EBF2/GBX2/MEOX2/POU3F1/IFNG/CCL5/AIM2/FOXE3/FASLG/KLRK1/EOMES/CHD5/GZMB/PRDM8/ZNF683/PYHIN1/NOS2/ZNF80/GLI1/TBX21/MMP12/CD3D/IRF4/FOXD2/SLA2/GRHL3/CAMK4/TOX2/CXCL10/PARP15/LILRB4/BCL11B/HAVCR2/SCML4
GO:0002295	GO:0002295	T-helper cell lineage commitment	6	0.723661	2.00006	0.00449839	0.0437515	0.0354379	166	tags=100%, list=28%, signal=72%	TBX21/SLAMF6/IRF4/LY9/IL12RB1/SPN
GO:0002360	GO:0002360	T cell lineage commitment	6	0.723661	2.00006	0.00449839	0.0437515	0.0354379	166	tags=100%, list=28%, signal=72%	TBX21/SLAMF6/IRF4/LY9/IL12RB1/SPN
GO:0002363	GO:0002363	alpha-beta T cell lineage commitment	6	0.723661	2.00006	0.00449839	0.0437515	0.0354379	166	tags=100%, list=28%, signal=72%	TBX21/SLAMF6/IRF4/LY9/IL12RB1/SPN
GO:0043369	GO:0043369	CD4-positive or CD8-positive, alpha-beta T cell lineage commitment	6	0.723661	2.00006	0.00449839	0.0437515	0.0354379	166	tags=100%, list=28%, signal=72%	TBX21/SLAMF6/IRF4/LY9/IL12RB1/SPN
GO:0043373	GO:0043373	CD4-positive, alpha-beta T cell lineage commitment	6	0.723661	2.00006	0.00449839	0.0437515	0.0354379	166	tags=100%, list=28%, signal=72%	TBX21/SLAMF6/IRF4/LY9/IL12RB1/SPN
GO:2000026	GO:2000026	regulation of multicellular organismal development	74	0.22936	1.67705	0.00461773	0.0445276	0.0360666	174	tags=50%, list=30%, signal=40%	GBX2/UNC13A/MEOX2/LAG3/IFNG/FOXE3/FASLG/GPR171/CRTAM/PDCD1/CHRNA3/L1CAM/ZNF683/GLI1/TBX21/CD3E/CST7/CD2/IRF4/FCRL3/CD27/BDNF/IL27/GRHL3/TTBK1/CAMK4/CXCL10/IL12RB1/LILRB4/BCL11B/HAVCR2/CCL3/CTLA4/GFI1/SLAMF8/EVI2B/S1PR5
GO:1901623	GO:1901623	regulation of lymphocyte chemotaxis	5	0.732759	1.87973	0.00465248	0.0445276	0.0360666	160	tags=100%, list=27%, signal=73%	CCL5/KLRK1/CCL4/CXCL10/CCL3
GO:0071219	GO:0071219	cellular response to molecule of bacterial origin	16	0.463841	2.00329	0.00468024	0.0445276	0.0360666	164	tags=75%, list=28%, signal=55%	CCL5/KLRK1/CXCL9/NOS2/CCR5/MRC1/PTPN22/CXCL10/HAVCR2/CCL3/CD6/GFI1
GO:0071222	GO:0071222	cellular response to lipopolysaccharide	16	0.463841	2.00329	0.00468024	0.0445276	0.0360666	164	tags=75%, list=28%, signal=55%	CCL5/KLRK1/CXCL9/NOS2/CCR5/MRC1/PTPN22/CXCL10/HAVCR2/CCL3/CD6/GFI1
GO:0032774	GO:0032774	RNA biosynthetic process	71	0.238755	1.74054	0.00474543	0.0445276	0.0360666	154	tags=44%, list=26%, signal=37%	NR0B2/EBF2/GBX2/MEOX2/POU3F1/IFNG/AIM2/FOXE3/FASLG/EOMES/CHD5/PRDM8/ZNF683/PYHIN1/ZNF80/GLI1/TBX21/MMP12/CD3D/IRF4/FOXD2/SLA2/GRHL3/CAMK4/TOX2/CXCL10/PARP15/LILRB4/BCL11B/HAVCR2/SCML4
GO:0097659	GO:0097659	nucleic acid-templated transcription	71	0.238755	1.74054	0.00474543	0.0445276	0.0360666	154	tags=44%, list=26%, signal=37%	NR0B2/EBF2/GBX2/MEOX2/POU3F1/IFNG/AIM2/FOXE3/FASLG/EOMES/CHD5/PRDM8/ZNF683/PYHIN1/ZNF80/GLI1/TBX21/MMP12/CD3D/IRF4/FOXD2/SLA2/GRHL3/CAMK4/TOX2/CXCL10/PARP15/LILRB4/BCL11B/HAVCR2/SCML4
GO:1903506	GO:1903506	regulation of nucleic acid-templated transcription	71	0.238755	1.74054	0.00474543	0.0445276	0.0360666	154	tags=44%, list=26%, signal=37%	NR0B2/EBF2/GBX2/MEOX2/POU3F1/IFNG/AIM2/FOXE3/FASLG/EOMES/CHD5/PRDM8/ZNF683/PYHIN1/ZNF80/GLI1/TBX21/MMP12/CD3D/IRF4/FOXD2/SLA2/GRHL3/CAMK4/TOX2/CXCL10/PARP15/LILRB4/BCL11B/HAVCR2/SCML4
GO:2001141	GO:2001141	regulation of RNA biosynthetic process	71	0.238755	1.74054	0.00474543	0.0445276	0.0360666	154	tags=44%, list=26%, signal=37%	NR0B2/EBF2/GBX2/MEOX2/POU3F1/IFNG/AIM2/FOXE3/FASLG/EOMES/CHD5/PRDM8/ZNF683/PYHIN1/ZNF80/GLI1/TBX21/MMP12/CD3D/IRF4/FOXD2/SLA2/GRHL3/CAMK4/TOX2/CXCL10/PARP15/LILRB4/BCL11B/HAVCR2/SCML4
GO:0032101	GO:0032101	regulation of response to external stimulus	53	0.269668	1.79995	0.00479846	0.0448278	0.0363097	231	tags=68%, list=39%, signal=45%	LAG3/IFNG/CCL5/AIM2/CRTAM/KLRK1/PYHIN1/NOS2/GBP5/MMP12/SLAMF6/CCL4/CST7/SH2D1A/CD209/TLR8/IL27/TTBK1/CD96/PTPN22/CXCL10/CD200R1/IL12RB1/HAVCR2/CCL3/CD6/SLAMF8/SIGLEC10/VSIG4/FCER1G/GPR18/APOBEC3G/PLEK/PIK3AP1/TNFSF4/NLRC3
GO:0032732	GO:0032732	positive regulation of interleukin-1 production	7	0.665337	1.98594	0.00489534	0.0453769	0.0367545	160	tags=86%, list=27%, signal=63%	IFNG/AIM2/PYHIN1/TLR8/HAVCR2/CCL3
GO:0042093	GO:0042093	T-helper cell differentiation	9	0.590795	1.97411	0.00493934	0.0453769	0.0367545	166	tags=78%, list=28%, signal=57%	TBX21/SLAMF6/IRF4/LY9/IL27/IL12RB1/SPN
GO:0001539	GO:0001539	cilium or flagellum-dependent cell motility	12	-0.580855	-1.8654	0.0049436	0.0453769	0.0367545	221	tags=92%, list=38%, signal=58%	TTLL9/TEKT2/TEKT3/DNAH3/DNAH2/SLC22A16/TACR1/CCDC39/GAS2L2/RSPH9/TCTE1
GO:0060285	GO:0060285	cilium-dependent cell motility	12	-0.580855	-1.8654	0.0049436	0.0453769	0.0367545	221	tags=92%, list=38%, signal=58%	TTLL9/TEKT2/TEKT3/DNAH3/DNAH2/SLC22A16/TACR1/CCDC39/GAS2L2/RSPH9/TCTE1
GO:0045944	GO:0045944	positive regulation of transcription by RNA polymerase II	28	0.373106	2.01515	0.00496376	0.0453769	0.0367545	149	tags=54%, list=25%, signal=42%	EBF2/GBX2/MEOX2/POU3F1/EOMES/GLI1/TBX21/MMP12/CD3D/IRF4/FOXD2/GRHL3/TOX2/CXCL10/BCL11B
GO:0006022	GO:0006022	aminoglycan metabolic process	4	-0.796137	-1.72313	0.00524256	0.0477207	0.038653	65	tags=75%, list=11%, signal=67%	OGN/GAL3ST3/OVGP1
GO:0006954	GO:0006954	inflammatory response	47	0.277077	1.78975	0.00539923	0.0489377	0.0396387	231	tags=72%, list=39%, signal=48%	IFNG/CCL5/AIM2/CXCL9/NOS2/GBP5/CXCR6/CCL4/CST7/CCL3L1/CCR5/CXCR3/PSTPIP1/TLR8/LYZ/IL27/C1QA/TTBK1/CAMK4/CD96/CXCL10/CD200R1/HAVCR2/CCL3/CD6/SLAMF8/ITGAL/SIGLEC10/APOL3/FCER1G/PIK3AP1/TNFSF4/CCRL2/NLRC3
GO:0019882	GO:0019882	antigen processing and presentation	10	0.56	1.941	0.0054687	0.0493573	0.0399786	263	tags=100%, list=45%, signal=56%	LAG3/CD8A/CD209/FCGR1A/HLA-DQA1/FCGR1B/FCER1G/WAS/PSMC2/ITGB5
